# Supplementary material for: Metabolome and proteome analyses reveal transcriptional misregulation in glycolysis of engineered E. coli
Source: Nat Commun. 2021 Aug 13;12:4929. doi: 10.1038/s41467-021-25142-0 (PMC8363753; doi:10.1038/s41467-021-25142-0)
Supplement: Supplementary file 4 — Source Data File [file 41467_2021_25142_MOESM4_ESM.xlsx]

## Sheet: Fig. 1b
GFP expression (dGFP/dt/OD)
ara (%)	Replicate 1	Replicate 2
0	4.02746	6.24073
0.3	29.1287	29.2224
0.5	33.8907	41.2644
1	58.6538	57.3416
1.5	82.9658	82.6967
2	123.404	143.944

## Sheet: Fig. 1d
Growth of the base strain (OD600)														Base strain				Base strain
	Replicate 1	Replicate 2	Replicate 1	Replicate 2	Replicate 1	Replicate 2	Replicate 1	Replicate 2	Replicate 1	Replicate 2	Replicate 1	Replicate 2		Growth rate (h-1)				Glycerol (mM)
Time (h)	0% ara	0% ara	0.1% ara	0.1% ara	0.3% ara	0.3% ara	0.5% ara	0.5% ara	1% ara	1% ara	2% ara	2% ara		ara (%)	Replicate 1	Replicate 2		ara (%)	Replicate 1	Replicate 2
0.0711111	0.01204	0.01592	0.00816	0.00428	0.00816	0.00816	0.00428	0.00428	0.00816	0.00816	0.01592	0.01204		0	0.41069	0.42357		0	2.9018	2.12284
0.154444	0.01204	0.01592	0.00816	0.00428	0.00816	0.00816	0.00428	0.00428	0.00816	0.00816	0.01592	0.01204		0.1	0.407999	0.418324		0.1	18.3737	17.0504
0.237778	0.01204	0.01592	0.00816	0.00428	0.00816	0.00816	0.00428	0.00428	0.00816	0.00816	0.0198	0.01204		0.3	0.147406	0.143268		0.3	13.9795	11.8906
0.321111	0.01204	0.01592	0.01204	0.00816	0.00816	0.01204	0.00428	0.00428	0.00816	0.00816	0.0198	0.01204		0.5	0.126819	0.124861		0.5	8.23718	6.5228
0.404444	0.01592	0.01592	0.00816	0.00816	0.00816	0.01204	0.00428	0.00428	0.00816	0.00816	0.0198	0.01204		1	0.0493234	0.046904		1	4.32906	2.48236
0.487778	0.01592	0.01592	0.01204	0.00816	0.00816	0.01204	0.00428	0.00816	0.00816	0.01204	0.0198	0.01204		2	0.0559596	0.0240079		2	4.22587	3.98452
0.571111	0.01592	0.01592	0.01204	0.00816	0.00816	0.01204	0.00816	0.00816	0.00816	0.00816	0.0198	0.01204
0.654444	0.01592	0.01592	0.01204	0.00816	0.00816	0.01204	0.00816	0.00816	0.00816	0.00816	0.0198	0.01204
0.737778	0.01592	0.01592	0.01204	0.00816	0.00816	0.01204	0.00816	0.00816	0.00816	0.01204	0.0198	0.01204
0.821111	0.01592	0.01592	0.01204	0.00816	0.00816	0.01204	0.00816	0.00816	0.00816	0.01204	0.0198	0.01204
0.904444	0.01592	0.0198	0.01204	0.01204	0.01204	0.01204	0.00816	0.00816	0.01204	0.01204	0.0198	0.01204
0.987778	0.01592	0.0198	0.01204	0.01204	0.01204	0.01592	0.00816	0.01204	0.01204	0.01204	0.0198	0.01204
1.07111	0.0198	0.0198	0.01204	0.01204	0.01204	0.01592	0.00816	0.01204	0.01204	0.01204	0.0198	0.01204
1.15444	0.0198	0.0198	0.01592	0.01204	0.01204	0.01592	0.01204	0.01204	0.01204	0.01204	0.0198	0.01204
1.23778	0.0198	0.02368	0.01592	0.01204	0.01592	0.01592	0.01204	0.01204	0.01204	0.01592	0.0198	0.01204
1.32111	0.0198	0.02368	0.01592	0.01204	0.01592	0.0198	0.01592	0.01592	0.01204	0.01204	0.0198	0.01204
1.40444	0.02368	0.02368	0.0198	0.01592	0.01592	0.02368	0.01592	0.01592	0.01592	0.01592	0.0198	0.01592
1.48778	0.02368	0.02756	0.0198	0.01592	0.0198	0.02368	0.01592	0.01592	0.0198	0.01592	0.0198	0.01592
1.57111	0.02368	0.02756	0.0198	0.01592	0.0198	0.02368	0.01592	0.0198	0.0198	0.0198	0.02368	0.01592
1.65444	0.02368	0.02756	0.0198	0.0198	0.0198	0.02368	0.01592	0.0198	0.0198	0.0198	0.0198	0.01592
1.73778	0.02756	0.02756	0.0198	0.0198	0.0198	0.02368	0.01592	0.0198	0.0198	0.0198	0.02368	0.01592
1.82111	0.02756	0.02756	0.0198	0.0198	0.0198	0.02368	0.01592	0.0198	0.0198	0.0198	0.02368	0.01592
1.90444	0.02756	0.03144	0.02368	0.0198	0.0198	0.02368	0.0198	0.0198	0.0198	0.0198	0.02368	0.0198
1.98778	0.03144	0.03144	0.02368	0.0198	0.0198	0.02756	0.0198	0.0198	0.0198	0.0198	0.02368	0.0198
2.07111	0.02756	0.03144	0.02368	0.0198	0.02368	0.02756	0.0198	0.02368	0.0198	0.02368	0.02368	0.0198
2.15444	0.03144	0.03144	0.02368	0.0198	0.02368	0.02756	0.0198	0.02368	0.0198	0.0198	0.02368	0.0198
2.23778	0.03144	0.03144	0.02368	0.02368	0.02368	0.02756	0.02368	0.02368	0.02368	0.02368	0.02368	0.0198
2.32111	0.03144	0.03144	0.02756	0.02368	0.02368	0.02756	0.02368	0.02368	0.02368	0.02368	0.02368	0.0198
2.40444	0.03144	0.03532	0.02756	0.02368	0.02756	0.02756	0.02368	0.02368	0.02368	0.02368	0.02368	0.0198
2.48778	0.03144	0.03532	0.02756	0.02368	0.02756	0.03144	0.02368	0.02368	0.02368	0.02368	0.02756	0.0198
2.57111	0.03532	0.03532	0.02756	0.02756	0.02756	0.03144	0.02368	0.02368	0.02368	0.02368	0.02756	0.0198
2.65444	0.03532	0.03532	0.03144	0.02756	0.02756	0.03144	0.02368	0.02756	0.02368	0.02368	0.02756	0.0198
2.73778	0.0392	0.0392	0.03144	0.03144	0.03144	0.03532	0.02368	0.02756	0.02368	0.02368	0.02756	0.02368
2.82111	0.0392	0.0392	0.03144	0.03144	0.03144	0.03532	0.02368	0.02756	0.02368	0.02368	0.02756	0.02368
2.90444	0.0392	0.04308	0.03532	0.03144	0.03144	0.03532	0.02368	0.03144	0.02368	0.02756	0.02756	0.02368
2.98778	0.04308	0.04308	0.03532	0.03144	0.03144	0.03532	0.02756	0.03144	0.02368	0.02368	0.02756	0.02368
3.07111	0.04308	0.04308	0.03532	0.03532	0.03532	0.0392	0.02756	0.03144	0.02368	0.02368	0.02756	0.02368
3.15444	0.04696	0.04696	0.0392	0.03532	0.03532	0.0392	0.02756	0.03144	0.02368	0.02368	0.03144	0.02368
3.23778	0.04696	0.04696	0.0392	0.0392	0.0392	0.04308	0.03144	0.03144	0.02756	0.02756	0.03144	0.02368
3.32111	0.05084	0.05472	0.04308	0.04308	0.04308	0.04696	0.03144	0.0392	0.02756	0.03144	0.03144	0.02368
3.40444	0.05472	0.05472	0.04696	0.04308	0.04308	0.04696	0.03532	0.0392	0.02756	0.03144	0.03144	0.02368
3.48778	0.0586	0.05472	0.05084	0.04308	0.04308	0.04696	0.03144	0.03532	0.02756	0.03144	0.03144	0.02368
3.57111	0.06248	0.05472	0.05084	0.04696	0.04696	0.05084	0.03532	0.0392	0.02756	0.02756	0.03144	0.02368
3.65444	0.0586	0.0586	0.05472	0.04696	0.05084	0.05084	0.0392	0.0392	0.03144	0.03144	0.03144	0.02368
3.73778	0.06636	0.0586	0.05472	0.05084	0.05084	0.05472	0.03532	0.04308	0.02756	0.03144	0.03144	0.02368
3.82111	0.06248	0.06248	0.05472	0.05084	0.05472	0.0586	0.0392	0.04308	0.03144	0.03144	0.03144	0.02368
3.90444	0.06636	0.06248	0.05472	0.05084	0.05472	0.05472	0.03532	0.04308	0.02756	0.03144	0.03144	0.02368
3.98778	0.06636	0.06636	0.0586	0.05472	0.05472	0.0586	0.0392	0.04308	0.03144	0.03144	0.03144	0.02368
4.07111	0.07024	0.07024	0.0586	0.05472	0.05472	0.0586	0.0392	0.04308	0.03144	0.03144	0.03144	0.02368
4.15444	0.07024	0.07024	0.06248	0.0586	0.0586	0.0586	0.04308	0.04696	0.03144	0.03532	0.03144	0.02756
4.23778	0.07412	0.07412	0.06636	0.06248	0.06248	0.06636	0.04308	0.04696	0.03532	0.03532	0.03144	0.02756
4.32111	0.07412	0.07412	0.06636	0.06248	0.0586	0.06248	0.04696	0.05084	0.03532	0.03532	0.03144	0.02756
4.40444	0.078	0.078	0.07024	0.06636	0.06248	0.06248	0.04696	0.05084	0.0392	0.03532	0.03144	0.02756
4.48778	0.08188	0.08188	0.07412	0.07024	0.0586	0.06248	0.04696	0.04696	0.03532	0.03532	0.03144	0.02756
4.57111	0.08576	0.08576	0.07412	0.07024	0.06248	0.06636	0.05084	0.05084	0.0392	0.0392	0.03144	0.03144
4.65444	0.08576	0.08576	0.078	0.07412	0.06248	0.06248	0.04696	0.05084	0.0392	0.0392	0.03144	0.02756
4.73778	0.08964	0.08964	0.08188	0.07412	0.0586	0.06248	0.04696	0.04696	0.03532	0.0392	0.03532	0.02756
4.82111	0.09352	0.09352	0.08188	0.078	0.06248	0.06248	0.04308	0.04696	0.03532	0.03532	0.03144	0.02756
4.90444	0.0974	0.0974	0.08576	0.08188	0.06248	0.06636	0.04696	0.04696	0.0392	0.0392	0.03144	0.03144
4.98778	0.10128	0.10128	0.08964	0.08576	0.06248	0.06636	0.04308	0.04696	0.03532	0.0392	0.03144	0.02756
5.07111	0.10516	0.10516	0.09352	0.08964	0.06248	0.06636	0.04696	0.05084	0.04308	0.0392	0.03532	0.03144
5.15444	0.10904	0.10904	0.0974	0.09352	0.06636	0.06636	0.04308	0.04696	0.0392	0.0392	0.03144	0.02756
5.23778	0.11292	0.11292	0.10128	0.0974	0.06636	0.07024	0.04696	0.05084	0.04308	0.04308	0.03532	0.03144
5.32111	0.1168	0.1168	0.10516	0.10128	0.06636	0.07024	0.04696	0.04696	0.0392	0.0392	0.03144	0.03144
5.40444	0.12068	0.12068	0.10904	0.10516	0.06636	0.07024	0.04696	0.05084	0.0392	0.0392	0.03144	0.03144
5.48778	0.12456	0.12456	0.1168	0.10904	0.07024	0.07024	0.05084	0.05084	0.04308	0.0392	0.03144	0.03144
5.57111	0.12844	0.12844	0.12068	0.11292	0.07024	0.07412	0.04696	0.05084	0.0392	0.04308	0.03532	0.03144
5.65444	0.13232	0.13232	0.12456	0.1168	0.07024	0.07412	0.05084	0.05084	0.04696	0.04308	0.03532	0.03144
5.73778	0.14008	0.14008	0.12844	0.12068	0.07412	0.07412	0.04696	0.05084	0.0392	0.0392	0.03532	0.03144
5.82111	0.14396	0.14396	0.13232	0.12844	0.07412	0.078	0.05084	0.05472	0.04308	0.04308	0.03532	0.03144
5.90444	0.15172	0.14784	0.1362	0.13232	0.07412	0.078	0.05084	0.05084	0.0392	0.0392	0.03532	0.03144
5.98778	0.1556	0.1556	0.14396	0.1362	0.07412	0.078	0.05472	0.05472	0.0392	0.04696	0.03532	0.03532
6.07111	0.16336	0.15948	0.14784	0.14396	0.078	0.078	0.05084	0.05472	0.04308	0.04696	0.03532	0.03532
6.15444	0.17112	0.16724	0.1556	0.14784	0.078	0.08188	0.05472	0.05472	0.0392	0.04308	0.03532	0.03532
6.23778	0.17888	0.17112	0.15948	0.1556	0.078	0.08188	0.05472	0.0586	0.04308	0.04308	0.03532	0.03532
6.32111	0.18276	0.17888	0.16724	0.16336	0.078	0.08188	0.05472	0.05472	0.0392	0.04308	0.03532	0.0392
6.40444	0.18664	0.18664	0.17112	0.16724	0.078	0.08188	0.05472	0.0586	0.0392	0.04308	0.03532	0.0392
6.48778	0.1944	0.1944	0.17888	0.175	0.08188	0.08576	0.05472	0.0586	0.0392	0.04308	0.03532	0.0392
6.57111	0.20216	0.20216	0.18664	0.18276	0.08188	0.08576	0.05472	0.0586	0.0392	0.04308	0.03532	0.0392
6.65444	0.20604	0.20604	0.19052	0.19052	0.08188	0.08576	0.05472	0.0586	0.0392	0.04308	0.03532	0.0392
6.73778	0.2138	0.21768	0.19828	0.19828	0.08576	0.08576	0.05472	0.0586	0.0392	0.0392	0.03532	0.03532
6.82111	0.21768	0.22544	0.20604	0.20216	0.08576	0.08964	0.05472	0.0586	0.0392	0.0392	0.03532	0.03144
6.90444	0.22932	0.2332	0.2138	0.20992	0.08576	0.08964	0.0586	0.0586	0.0392	0.04308	0.03532	0.0392
6.98778	0.2332	0.24096	0.22156	0.21768	0.08964	0.08964	0.0586	0.06248	0.04308	0.04696	0.03532	0.0392
7.07111	0.24484	0.2526	0.22932	0.22544	0.08964	0.08964	0.0586	0.06248	0.0392	0.0392	0.03532	0.03144
7.15444	0.25648	0.26036	0.23708	0.23708	0.08964	0.09352	0.0586	0.06248	0.0392	0.04308	0.0392	0.03532
7.23778	0.26812	0.272	0.24484	0.24484	0.08964	0.09352	0.0586	0.06248	0.0392	0.04308	0.03532	0.03144
7.32111	0.27588	0.27976	0.2526	0.2526	0.09352	0.09352	0.0586	0.06248	0.0392	0.04308	0.03532	0.03144
7.40444	0.27976	0.29528	0.26812	0.26424	0.09352	0.0974	0.06248	0.06248	0.0392	0.04308	0.0392	0.03144
7.48778	0.29916	0.30304	0.272	0.272	0.09352	0.0974	0.06248	0.06636	0.04308	0.04308	0.03532	0.03144
7.57111	0.30692	0.31468	0.28364	0.28364	0.09352	0.0974	0.06248	0.06636	0.04308	0.04308	0.0392	0.03144
7.65444	0.31856	0.32632	0.2914	0.2914	0.0974	0.10128	0.06248	0.06636	0.04308	0.04308	0.03532	0.03144
7.73778	0.3302	0.33796	0.30304	0.30304	0.0974	0.10128	0.06248	0.06636	0.04308	0.04308	0.0392	0.03144
7.82111	0.33796	0.35348	0.31468	0.31468	0.0974	0.10128	0.06248	0.06636	0.04308	0.04308	0.0392	0.03532
7.90444	0.35348	0.36512	0.32632	0.32632	0.10128	0.10128	0.06636	0.07024	0.04308	0.04308	0.0392	0.03532
7.98778	0.369	0.38064	0.33408	0.33408	0.10128	0.10516	0.06636	0.07024	0.04308	0.04696	0.0392	0.0392
8.07111	0.38064	0.3884	0.34572	0.34572	0.10128	0.10516	0.06636	0.07024	0.04308	0.04308	0.0392	0.03532
8.15444	0.39228	0.40392	0.35736	0.35736	0.10516	0.10904	0.06636	0.07024	0.04308	0.04696	0.0392	0.0392
8.23778	0.40392	0.41944	0.369	0.369	0.10516	0.10904	0.06636	0.07024	0.04308	0.04696	0.0392	0.03532
8.32111	0.41556	0.43496	0.38064	0.38064	0.10516	0.10904	0.06636	0.07412	0.04308	0.04696	0.0392	0.03532
8.40444	0.43108	0.45048	0.39228	0.39228	0.10904	0.10904	0.07024	0.07412	0.04308	0.04696	0.0392	0.03532
8.48778	0.45048	0.466	0.4078	0.4078	0.10904	0.11292	0.07024	0.07412	0.04308	0.04696	0.0392	0.03532
8.57111	0.466	0.48152	0.42332	0.41944	0.10904	0.11292	0.07024	0.07412	0.04696	0.04696	0.0392	0.03532
8.65444	0.48152	0.49704	0.43496	0.43108	0.10904	0.11292	0.07024	0.07412	0.04308	0.04696	0.0392	0.03532
8.73778	0.49704	0.51644	0.4466	0.4466	0.11292	0.1168	0.07412	0.078	0.04696	0.04696	0.0392	0.03532
8.82111	0.50868	0.53196	0.45824	0.46212	0.11292	0.1168	0.07412	0.078	0.04696	0.04696	0.04308	0.03532
8.90444	0.52808	0.55136	0.47376	0.47764	0.11292	0.1168	0.07412	0.078	0.04696	0.04696	0.0392	0.0392
8.98778	0.5436	0.56688	0.4854	0.48928	0.1168	0.12068	0.07412	0.078	0.04696	0.04696	0.04308	0.03144
9.07111	0.563	0.58628	0.50092	0.50092	0.1168	0.12068	0.07412	0.078	0.04696	0.04696	0.0392	0.03532
9.15444	0.57852	0.60568	0.52032	0.52032	0.12068	0.12068	0.078	0.08188	0.04696	0.04696	0.04308	0.03532
9.23778	0.59792	0.6212	0.53584	0.53196	0.12068	0.12068	0.078	0.08188	0.04696	0.04696	0.0392	0.03532
9.32111	0.61344	0.6406	0.55136	0.54748	0.12068	0.12456	0.078	0.08188	0.04696	0.05084	0.04308	0.03532
9.40444	0.63284	0.65612	0.57076	0.563	0.12456	0.12456	0.078	0.08188	0.05084	0.05084	0.04308	0.03532
9.48778	0.64448	0.67552	0.5824	0.57464	0.12456	0.12844	0.08188	0.08188	0.05084	0.05084	0.0392	0.03532
9.57111	0.66	0.69104	0.59792	0.59404	0.12456	0.13232	0.08188	0.08576	0.05084	0.05084	0.04308	0.03532
9.65444	0.67552	0.70268	0.60956	0.60568	0.12844	0.12844	0.08188	0.08576	0.05084	0.05084	0.04308	0.03532
9.73778	0.68716	0.7182	0.62896	0.6212	0.12844	0.13232	0.08188	0.08576	0.05084	0.05084	0.04308	0.03532
9.82111	0.70268	0.73372	0.63672	0.63284	0.12844	0.13232	0.08188	0.08576	0.05084	0.05084	0.04308	0.03532
9.90444	0.72208	0.75312	0.65224	0.64448	0.13232	0.1362	0.08576	0.08576	0.05084	0.05084	0.04308	0.03532
9.98778	0.74148	0.77252	0.66388	0.65612	0.13232	0.1362	0.08576	0.08576	0.05084	0.05084	0.0392	0.03532
10.0711	0.76476	0.79192	0.67552	0.66776	0.13232	0.1362	0.08576	0.08964	0.05084	0.05084	0.04308	0.03532
10.1544	0.78804	0.81908	0.68716	0.68328	0.1362	0.14008	0.08576	0.08964	0.05084	0.05472	0.04308	0.03532
10.2378	0.79968	0.82684	0.70656	0.70268	0.1362	0.14008	0.08576	0.08964	0.05472	0.05472	0.04696	0.03532
10.3211	0.82296	0.854	0.72208	0.7182	0.14008	0.14396	0.08576	0.08964	0.05472	0.05472	0.04308	0.03532
10.4044	0.84624	0.87728	0.74536	0.7376	0.14008	0.14396	0.08964	0.09352	0.05472	0.05472	0.04308	0.0392
10.4878	0.854	0.88504	0.76088	0.76088	0.14396	0.14396	0.08964	0.09352	0.05472	0.05472	0.04696	0.0392
10.5711	0.88116	0.90832	0.78028	0.7764	0.14396	0.14784	0.08964	0.09352	0.05472	0.05472	0.04308	0.0392
10.6544	0.90444	0.92772	0.7958	0.79192	0.14396	0.14784	0.08964	0.0974	0.05472	0.05472	0.04696	0.0392
10.7378	0.91996	0.97428	0.8152	0.81132	0.14784	0.15172	0.08964	0.0974	0.05472	0.05472	0.04308	0.03532
10.8211	0.9316	0.97816	0.8346	0.82684	0.14784	0.15172	0.09352	0.0974	0.05472	0.0586	0.04696	0.03532
10.9044	0.95876	0.99756	0.84624	0.83848	0.15172	0.1556	0.09352	0.0974	0.05472	0.0586	0.04308	0.0392
10.9878	0.96652	1.0092	0.86564	0.86176	0.15172	0.1556	0.09352	0.0974	0.05472	0.05472	0.04696	0.0392
11.0711	0.98592	1.02472	0.88504	0.8734	0.15172	0.1556	0.09352	0.10128	0.05472	0.0586	0.04308	0.03532
11.1544	1.00532	1.05188	0.90056	0.8928	0.1556	0.15948	0.0974	0.10128	0.0586	0.0586	0.04696	0.0392
11.2378	1.02472	1.05188	0.91996	0.90832	0.1556	0.15948	0.0974	0.10128	0.0586	0.0586	0.05084	0.0392
11.3211	1.03248	1.07128	0.93548	0.92384	0.15948	0.16336	0.0974	0.10516	0.0586	0.0586	0.05084	0.0392
11.4044	1.05576	1.09068	0.95488	0.93936	0.15948	0.16336	0.0974	0.10516	0.0586	0.0586	0.04696	0.0392
11.4878	1.0674	1.10232	0.9704	0.95876	0.16336	0.16724	0.10128	0.10516	0.0586	0.0586	0.05084	0.0392
11.5711	1.0868	1.12172	0.9898	0.9704	0.16336	0.16724	0.10128	0.10516	0.0586	0.0586	0.04696	0.0392
11.6544	1.09844	1.14112	1.00144	0.98592	0.16336	0.17112	0.10128	0.10904	0.0586	0.06248	0.05084	0.0392
11.7378	1.11784	1.15276	1.01696	1.00144	0.16724	0.17112	0.10516	0.10904	0.0586	0.06248	0.05084	0.0392
11.8211	1.13724	1.17604	1.03248	1.01696	0.16724	0.175	0.10516	0.10904	0.06248	0.06248	0.05084	0.0392
11.9044	1.15664	1.19156	1.048	1.03248	0.17112	0.175	0.10516	0.10904	0.06248	0.06248	0.05084	0.04308
11.9878	1.17992	1.22648	1.05964	1.04412	0.17112	0.17888	0.10516	0.10904	0.06248	0.06248	0.05084	0.0392
12.0711	1.17992	1.24588	1.07516	1.05964	0.175	0.17888	0.10904	0.11292	0.06248	0.06248	0.05084	0.04308
12.1544	1.19156	1.25364	1.09068	1.07128	0.175	0.17888	0.10904	0.11292	0.06248	0.06248	0.04696	0.0392
12.2378	1.19156	1.27692	1.10232	1.08292	0.17888	0.18276	0.10904	0.11292	0.06248	0.06248	0.05472	0.04308
12.3211	1.2032	1.27304	1.12172	1.09456	0.17888	0.18664	0.10904	0.1168	0.06248	0.06248	0.05084	0.04308
12.4044	1.21872	1.29244	1.12948	1.1062	0.18276	0.18664	0.11292	0.1168	0.06248	0.06636	0.05084	0.04308
12.4878	1.23036	1.30408	1.145	1.11784	0.18276	0.19052	0.11292	0.1168	0.06248	0.06248	0.05084	0.0392
12.5711	1.242	1.32348	1.15276	1.12948	0.18664	0.19052	0.11292	0.1168	0.06248	0.06636	0.05084	0.04308
12.6544	1.25364	1.32736	1.1644	1.14112	0.18664	0.1944	0.11292	0.12068	0.06248	0.06636	0.04696	0.04308
12.7378	1.26528	1.339	1.17216	1.145	0.19052	0.1944	0.1168	0.12068	0.06636	0.06636	0.05084	0.04308
12.8211	1.27692	1.35064	1.17992	1.15276	0.19052	0.19828	0.1168	0.12068	0.06636	0.06636	0.05084	0.04308
12.9044	1.28856	1.36228	1.19156	1.16052	0.1944	0.19828	0.1168	0.12456	0.06636	0.06636	0.05084	0.04308
12.9878	1.3002	1.37004	1.19544	1.16828	0.1944	0.20216	0.12068	0.12456	0.06636	0.06636	0.05472	0.04308
13.0711	1.31184	1.38168	1.20708	1.17216	0.19828	0.20216	0.12068	0.12456	0.06636	0.06636	0.05084	0.04308
13.1544	1.33124	1.38944	1.21096	1.17992	0.19828	0.20604	0.12068	0.12844	0.06636	0.06636	0.0586	0.04308
13.2378	1.34288	1.39332	1.21484	1.19544	0.19828	0.20604	0.12068	0.12844	0.06636	0.06636	0.05084	0.04308
13.3211	1.3584	1.40496	1.2226	1.2032	0.20216	0.20992	0.12456	0.12844	0.06636	0.07024	0.05084	0.04308
13.4044	1.36616	1.41272	1.22648	1.20708	0.20216	0.2138	0.12456	0.12844	0.06636	0.06636	0.05084	0.04308
13.4878	1.3778	1.41272	1.23424	1.21872	0.20604	0.2138	0.12456	0.13232	0.07024	0.07024	0.05472	0.04308
13.5711	1.38556	1.4166	1.24588	1.2226	0.20992	0.21768	0.12844	0.13232	0.07024	0.07024	0.0586	0.04696
13.6544	1.38944	1.42824	1.24976	1.23036	0.2138	0.21768	0.12844	0.13232	0.07024	0.07024	0.0586	0.04696
13.7378	1.39332	1.42824	1.27692	1.23036	0.2138	0.22156	0.12844	0.1362	0.07024	0.07024	0.05472	0.04308
13.8211	1.3972	1.436	1.28856	1.242	0.2138	0.22156	0.13232	0.1362	0.07024	0.07024	0.05472	0.04696
13.9044	1.40108	1.43212	1.29244	1.24976	0.21768	0.22544	0.13232	0.1362	0.07024	0.07024	0.05472	0.04696
13.9878	1.40884	1.43988	1.3002	1.25752	0.22156	0.22932	0.13232	0.14008	0.07024	0.07412	0.0586	0.04696
14.0711	1.41272	1.43988	1.30408	1.25752	0.22156	0.22932	0.1362	0.14008	0.07024	0.07412	0.0586	0.04696
14.1544	1.41272	1.45152	1.30408	1.26528	0.22544	0.2332	0.1362	0.14008	0.07412	0.07412	0.0586	0.04696
14.2378	1.4166	1.4554	1.31184	1.26916	0.22544	0.23708	0.1362	0.14396	0.07412	0.07412	0.0586	0.04696
14.3211	1.42048	1.46316	1.30796	1.27304	0.22932	0.23708	0.1362	0.14396	0.07412	0.07412	0.05472	0.04696
14.4044	1.42436	1.45152	1.31184	1.27304	0.2332	0.24096	0.14008	0.14396	0.07412	0.07412	0.06248	0.04696
14.4878	1.42436	1.45928	1.31184	1.27304	0.2332	0.24096	0.14008	0.14784	0.07412	0.07412	0.05472	0.04696
14.5711	1.42048	1.4554	1.31572	1.2808	0.23708	0.24484	0.14008	0.14784	0.07412	0.07412	0.06248	0.04696
14.6544	1.42436	1.46316	1.31572	1.2808	0.23708	0.24484	0.14396	0.14784	0.07412	0.07412	0.0586	0.04696
14.7378	1.42436	1.4554	1.3196	1.28856	0.24096	0.24872	0.14396	0.14784	0.07412	0.07412	0.05472	0.04696
14.8211	1.42436	1.45928	1.32348	1.28856	0.24096	0.2526	0.14396	0.15172	0.078	0.078	0.0586	0.04696
14.9044	1.42436	1.4554	1.32736	1.28856	0.24484	0.2526	0.14784	0.15172	0.07412	0.078	0.05472	0.04696
14.9878	1.42048	1.45928	1.33124	1.29244	0.24484	0.25648	0.14784	0.1556	0.078	0.078	0.05472	0.04696
15.0711	1.42048	1.45928	1.339	1.29244	0.24872	0.26036	0.15172	0.1556	0.078	0.078	0.0586	0.04696
15.1544	1.42048	1.45928	1.33124	1.30408	0.24872	0.26036	0.15172	0.15948	0.078	0.078	0.06248	0.04696
15.2378	1.4166	1.46316	1.339	1.29244	0.2526	0.26424	0.15172	0.15948	0.078	0.078	0.0586	0.05084
15.3211	1.4166	1.46316	1.33124	1.29632	0.25648	0.26424	0.1556	0.16336	0.078	0.078	0.06248	0.05084
15.4044	1.41272	1.46704	1.33124	1.3002	0.25648	0.26812	0.1556	0.16336	0.078	0.078	0.0586	0.05084
15.4878	1.41272	1.46316	1.33512	1.3002	0.26036	0.272	0.1556	0.16336	0.078	0.078	0.06248	0.05084
15.5711	1.41272	1.46704	1.339	1.30408	0.26424	0.272	0.15948	0.16724	0.08188	0.08188	0.06248	0.05084
15.6544	1.40496	1.46704	1.339	1.30408	0.26424	0.27588	0.15948	0.16724	0.08188	0.08188	0.06636	0.05084
15.7378	1.40496	1.46316	1.339	1.31184	0.26812	0.27588	0.16336	0.16724	0.08188	0.08188	0.06248	0.05084
15.8211	1.40496	1.46316	1.34288	1.30796	0.272	0.28364	0.16336	0.17112	0.08188	0.08188	0.06248	0.05084
15.9044	1.40108	1.46316	1.33512	1.30408	0.272	0.28364	0.16336	0.17112	0.08188	0.08188	0.06248	0.05084
15.9878	1.3972	1.45928	1.33512	1.3002	0.27588	0.28752	0.16336	0.17112	0.08188	0.08188	0.06636	0.05084
16.0711	1.40108	1.4554	1.339	1.30408	0.27588	0.2914	0.16724	0.175	0.08576	0.08188	0.06248	0.05084
16.1544	1.38944	1.45152	1.32348	1.30796	0.27976	0.2914	0.16724	0.175	0.08576	0.08576	0.07024	0.05084
16.2378	1.3972	1.4554	1.33512	1.29244	0.28364	0.29528	0.17112	0.175	0.08576	0.08576	0.06248	0.05472
16.3211	1.38944	1.44764	1.33124	1.30408	0.28364	0.29916	0.17112	0.17888	0.08576	0.08576	0.06636	0.05472
16.4044	1.39332	1.44764	1.33512	1.29632	0.28752	0.29916	0.17112	0.17888	0.08576	0.08576	0.06248	0.05472
16.4878	1.38944	1.44376	1.32736	1.29632	0.2914	0.30304	0.175	0.18276	0.08576	0.08576	0.06248	0.05472
16.5711	1.38944	1.44764	1.33124	1.3002	0.29528	0.30692	0.175	0.18276	0.08576	0.08576	0.06636	0.05472
16.6544	1.38944	1.44376	1.32736	1.29244	0.29528	0.3108	0.17888	0.18276	0.08576	0.08576	0.06636	0.05472
16.7378	1.38944	1.44376	1.32736	1.3002	0.29916	0.3108	0.17888	0.18664	0.08964	0.08964	0.06636	0.05472
16.8211	1.38556	1.44376	1.32348	1.28468	0.29916	0.31468	0.17888	0.18664	0.08964	0.08576	0.06636	0.05472
16.9044	1.38556	1.43988	1.32736	1.28856	0.30304	0.31856	0.18276	0.19052	0.08964	0.08964	0.06636	0.05472
16.9878	1.38944	1.44764	1.32736	1.27692	0.30692	0.31856	0.18276	0.19052	0.08964	0.08964	0.06636	0.05472
17.0711	1.38944	1.44764	1.32348	1.28856	0.3108	0.32244	0.18664	0.1944	0.08964	0.08964	0.06636	0.05472
17.1544	1.38944	1.44376	1.32348	1.28856	0.3108	0.32244	0.18664	0.1944	0.08964	0.08964	0.06248	0.05472
17.2378	1.38944	1.44376	1.3196	1.28468	0.31468	0.32632	0.18664	0.1944	0.08964	0.08964	0.06636	0.05472
17.3211	1.38944	1.44376	1.3196	1.29244	0.31856	0.3302	0.19052	0.19828	0.08964	0.08964	0.06636	0.05472
17.4044	1.38556	1.44764	1.32348	1.28468	0.31856	0.3302	0.19052	0.19828	0.09352	0.09352	0.06636	0.05472
17.4878	1.38168	1.44764	1.32348	1.2808	0.32244	0.33408	0.1944	0.20216	0.09352	0.09352	0.06636	0.0586
17.5711	1.38556	1.44376	1.3196	1.28468	0.32632	0.33796	0.1944	0.20216	0.09352	0.09352	0.07024	0.05472
17.6544	1.38556	1.44764	1.3196	1.28468	0.32632	0.33796	0.1944	0.20216	0.09352	0.09352	0.06636	0.0586
17.7378	1.38556	1.44764	1.3196	1.2808	0.3302	0.34184	0.19828	0.20604	0.09352	0.09352	0.06248	0.0586
17.8211	1.38944	1.44764	1.3196	1.29632	0.33408	0.34572	0.19828	0.20604	0.0974	0.0974	0.06248	0.0586
17.9044	1.38944	1.44376	1.3196	1.2808	0.33408	0.34572	0.19828	0.20992	0.0974	0.0974	0.06248	0.0586
17.9878	1.38168	1.44764	1.3196	1.28468	0.33796	0.3496	0.20216	0.20992	0.0974	0.0974	0.06248	0.0586
18.0711	1.38556	1.44764	1.3196	1.28468	0.33796	0.3496	0.20216	0.20992	0.0974	0.0974	0.06636	0.0586
18.1544	1.38168	1.45152	1.32348	1.28468	0.34184	0.35348	0.20604	0.2138	0.0974	0.0974	0.06248	0.0586
18.2378	1.38556	1.44764	1.31572	1.28468	0.34572	0.35736	0.20604	0.2138	0.0974	0.10128	0.06636	0.0586
18.3211	1.38556	1.44764	1.32348	1.2808	0.34572	0.35736	0.20604	0.21768	0.0974	0.10128	0.06636	0.0586
18.4044	1.38944	1.44764	1.3196	1.28468	0.3496	0.35736	0.20992	0.21768	0.10128	0.10128	0.06636	0.0586
18.4878	1.38944	1.44764	1.3196	1.28856	0.3496	0.36124	0.20992	0.21768	0.10128	0.10128	0.06248	0.06248
18.5711	1.38944	1.44764	1.31572	1.2808	0.35348	0.36124	0.2138	0.22156	0.10128	0.10128	0.06636	0.06248
18.6544	1.38944	1.44764	1.31572	1.2808	0.35736	0.36512	0.2138	0.22156	0.10128	0.10128	0.06636	0.06248
18.7378	1.38556	1.44376	1.32348	1.27304	0.35736	0.369	0.21768	0.22544	0.10128	0.10128	0.06636	0.06248
18.8211	1.38556	1.44376	1.31572	1.28468	0.36124	0.369	0.21768	0.22544	0.10128	0.10128	0.06248	0.06248
18.9044	1.38556	1.44376	1.3196	1.28468	0.36124	0.37288	0.21768	0.22932	0.10516	0.10516	0.06636	0.06248
18.9878	1.38556	1.44764	1.31572	1.27304	0.36512	0.37288	0.22156	0.22932	0.10516	0.10516	0.06636	0.06248
19.0711	1.38556	1.44764	1.31572	1.2808	0.36512	0.37676	0.22156	0.22932	0.10516	0.10516	0.06636	0.06248
19.1544	1.38556	1.44764	1.30796	1.28468	0.369	0.37676	0.22544	0.2332	0.10516	0.10516	0.07024	0.06248
19.2378	1.38556	1.44376	1.31184	1.28468	0.369	0.38064	0.22544	0.2332	0.10516	0.10904	0.06636	0.06636
19.3211	1.38556	1.43988	1.31184	1.28468	0.37288	0.38064	0.22544	0.2332	0.10516	0.10516	0.06636	0.06248
19.4044	1.38556	1.44376	1.30796	1.27692	0.37676	0.38452	0.22544	0.23708	0.10516	0.10516	0.06636	0.06636
19.4878	1.38556	1.44376	1.30796	1.27692	0.37676	0.3884	0.22932	0.23708	0.10904	0.10904	0.06636	0.06636
19.5711	1.38168	1.44764	1.30796	1.27692	0.38064	0.3884	0.22932	0.23708	0.10904	0.10904	0.06636	0.06636
19.6544	1.38556	1.44376	1.30796	1.27692	0.38064	0.39228	0.2332	0.23708	0.10904	0.10904	0.06636	0.06636
19.7378	1.38556	1.44376	1.3002	1.27692	0.38452	0.39228	0.2332	0.24096	0.10904	0.10904	0.06636	0.06636
19.8211	1.38556	1.44376	1.30796	1.27692	0.3884	0.39616	0.2332	0.24096	0.11292	0.11292	0.07024	0.06636
19.9044	1.38556	1.44376	1.29244	1.27304	0.3884	0.39616	0.23708	0.24484	0.11292	0.11292	0.06636	0.06636
19.9878	1.38944	1.43988	1.3002	1.26916	0.3884	0.40004	0.23708	0.24484	0.11292	0.11292	0.07024	0.07024

## Sheet: Fig. 1e
Glycerol flux	Growth rate (h-1)			Glycerol flux (mmol/gDW/h)	Growth rate (h-1)
0	0.696437		Base, 0%-1	0.487019	0.54912
0.1	0.691547		Base, 0%-2	0	0.563836
0.2	0.686656		Base, 0%-3	0.440151	0.547914
0.3	0.681766		Base, 0.1%-1	4.41149	0.47409
0.4	0.676876		Base, 0.1%-2	3.71659	0.486723
0.5	0.671986		Base, 0.1%-3	3.80771	0.468261
0.6	0.667096		Base, 0.5%-1	4.85231	0.122149
0.7	0.662205		Base, 0.5%-2	6.30928	0.132306
0.8	0.657315		Base, 0.5%-3	8.32063	0.143022
0.9	0.652425
1	0.647535
1.1	0.642645
1.2	0.637755
1.3	0.632864
1.4	0.627974
1.5	0.623084
1.6	0.618194
1.7	0.613304
1.8	0.608414
1.9	0.603523
2	0.598633
2.1	0.593743
2.2	0.588853
2.3	0.583963
2.4	0.579072
2.5	0.574182
2.6	0.569292
2.7	0.564402
2.8	0.559512
2.9	0.554622
3	0.549731
3.1	0.544841
3.2	0.539951
3.3	0.535061
3.4	0.530171
3.5	0.52526
3.6	0.520319
3.7	0.515378
3.8	0.510437
3.9	0.505496
4	0.500555
4.1	0.495614
4.2	0.490673
4.3	0.485733
4.4	0.480792
4.5	0.475851
4.6	0.47091
4.7	0.465969
4.8	0.461028
4.9	0.456087
5	0.451146
5.1	0.446205
5.2	0.441264
5.3	0.436323
5.4	0.431382
5.5	0.426442
5.6	0.421501
5.7	0.41656
5.8	0.411619
5.9	0.406678
6	0.401737
6.1	0.396796
6.2	0.391855
6.3	0.386914
6.4	0.381973
6.5	0.377032
6.6	0.372092
6.7	0.367151
6.8	0.36221
6.9	0.357269
7	0.352328
7.1	0.347387
7.2	0.342446
7.3	0.337505
7.4	0.332564
7.5	0.327623
7.6	0.322682
7.7	0.317742
7.8	0.312801
7.9	0.30786
8	0.302919
8.1	0.297978
8.2	0.293037
8.3	0.288096
8.4	0.283155
8.5	0.278214
8.6	0.273273
8.7	0.268332
8.8	0.263389
8.9	0.258441
9	0.253494
9.1	0.248547
9.2	0.243599
9.3	0.238652
9.4	0.233704
9.5	0.228757
9.6	0.22381
9.7	0.218862
9.8	0.213915
9.9	0.208967
10	0.20402
10.1	0.199072
10.2	0.194125
10.3	0.189178
10.4	0.184203
10.5	0.179208
10.6	0.174213
10.7	0.169218
10.8	0.164223
10.9	0.159227
11	0.154232
11.1	0.149237
11.2	0.144242
11.3	0.139247
11.4	0.134252
11.5	0.129257
11.6	0.124262
11.7	0.119267
11.8	0.114272
11.9	0.109277
12	0.104282
12.1	0.0992866
12.2	0.0942915
12.3	0.0892965
12.4	0.0843014
12.5	0.0793063
12.6	0.0743113
12.7	0.0693162
12.8	0.0643211
12.9	0.0593261
13	0.054331
13.1	0.0493359
13.2	0.0443409
13.3	0.0393458
13.4	0.0343507
13.5	0.0293556
13.6	0.0243606
13.7	0.0193655
13.8	0.0143704
13.9	0.00937536
14	0.00438029

## Sheet: Fig. 2a
Growth of the base strain (OD600)
0% ara			0.1% ara			0.5% ara
Time (h)	Mean	Standard deviation	Time (h)	Mean	Standard deviation	Time (h)	Mean	Standard deviation
0	0.05	8.49837e-18	0	0.06	0	0	0.05	8.49837e-18
2	0.133333	0.0057735	1.83333	0.14	0	2	0.12	0
2.95	0.2	3.39935e-17	2.88333	0.203333	0.0057735	3	0.138333	0.00288675
4	0.391667	0.0104083	4.25	0.393333	0.0057735	4	0.16	0
4.5	0.506667	0.011547	4.66667	0.501667	0.00763763	4.75	0.17	0
4.83333	0.613333	0.011547	5.1	0.596667	0.0057735	5.58333	0.196667	0.0057735
5.5	0.813333	0.023094	5.75	0.79	0.0173205	6.5	0.218333	0.00288675

## Sheet: Fig. 2b
Metabolite level (Fold change)
	DHAP			FBP
ara (%)	Replicate 1	Replicate 2	Replicate 3	Replicate 1	Replicate 2	Replicate 3
0	1.09694	0.931872	0.971186	0.872128	0.905744	1.22213
0.1	0.832871	0.777736	0.61607	0.844339	1.01113	0.81775
0.5	0.0663761	0.0598425	0.0650666	0.247649	0.146083	0.142269

## Sheet: Fig2. 2d
Log2 fold change relative to 0% ara (Base strain)				Log2 fold change relative to wild type
Protein	0.1% ara	0.5% ara		Protein	Dcra strain
gnd	-0.0927486	-0.415693		gnd	-0.409214
frdA	0.272801	1.86003		frdA	-0.00199053
gdhA	-0.10091	-1.17411		gdhA	0.0553727
ndh	-0.114141	-0.565157		ndh	0.307773
sodA	0.0102872	0.570848		sodA	-0.250254
nrdA	-0.0390175	-0.310056		nrdA	0.0700741
malP	0.350732	1.00163		malP	-1.27831
aspC	0.0655929	0.174653		aspC	-0.0678182
thrB	-0.134729	-1.13427		thrB	-0.786241
mtlA	0.157913	1.23106		mtlA	0.87403
thrA	-0.16274	-1.04358		thrA	-0.6822
metL	-0.19078	-1.1695		metL	0.0107129
rpoD	-0.177449	-0.596585		rpoD	-0.328621
polA	0.0263662	0.168533		polA	-0.419853
lepB	-0.106024	-0.358121		phoA	0.464904
lysA	-0.25103	-1.1467		lepB	0.0810612
ppc	0.0312151	-0.319925		lysA	0.217053
aroH	-0.0630003	0.216108		ppc	1.72141
aroF	-0.0931054	2.99731		aroH	-0.165072
ilvG	-0.445255	-4.21774		aroF	-0.323323
ilvI	0.00997247	-0.0249613		ilvG	0.314713
ilvH	0.186863	-0.137583		ilvI	-0.829214
trpE	-0.0448237	1.4707		ilvH	-0.744177
trpGD	-0.0439399	1.67952		trpE	0.137996
trpC	-0.0831611	1.66399		trpGD	-0.0753515
dsdA	0.278483	0.71266		trpC	-0.217587
thrC	-0.143768	-0.96951		thrC	-0.629472
metB	-0.157133	-0.844531		metB	-0.0118483
cyaA	0.0811144	-0.806008		manA	1.13168
manA	-0.0582424	-0.142122		trpS	0.315444
trpS	-0.0405166	-0.3874		ileS	-0.0431189
ileS	-0.0176697	-0.404735		alaS	0.275545
alaS	-0.0863676	-0.232858		metG	-0.457011
metG	-0.097245	-0.546604		glyQ	-0.371185
glyQ	0.0629044	-0.208228		glyS	-0.33972
glyS	0.000235863	-0.245809		glnS	0.219255
glnS	-0.110117	-0.429047		asnA	-1.19666
asnA	-0.13441	-2.08817		carB	-0.55238
carB	-0.133068	-1.11322		rpsF	0.0649949
rpsF	-0.137845	-0.78313		rpsG	0.1284
rpsG	-0.210966	-1.05083		rplO	0.078503
rplO	-0.087172	-0.875168		malF	0.555288
mrcA	-0.17031	-0.380819		mrcA	0.277473
mrcB	-0.167637	0.139253		mrcB	-0.226488
araF	0.161565	3.636		rbsB	-0.172913
rbsB	0.121423	0.712488		tonB	-0.081947
tonB	0.0450487	0.977642		tolC	-0.253633
tolC	0.000970294	0.131365		ompF	0.953501
ompF	-0.0823255	-1.28693		lamB	-0.69239
dnaA	-0.0579801	-0.156304		dnaA	-0.897212
dnaQ	-0.0302068	-0.801006		uvrD	-0.293818
uvrD	-0.135214	-0.149899		lacI	0.150273
lacI	0.0498554	0.430689		ygeA	0.97652
ygeA	0.325958	1.67542		mioC	-0.978033
mioC	-0.101512	-0.33092		malM	-0.807078
kefC	0.407905	2.14662		dapB	-0.901058
malM	1.06875	2.32557		guaA	-0.0454245
dapB	-0.072182	-0.309679		argI	0.29338
guaA	-0.136335	-0.418715		gshB	0.00565779
fimA	0.204762	-0.953483		tyrB	0.331722
frsA	-0.00792474	0.678987		gltX	0.0774527
argI	-0.185317	-1.26568		livK	-0.463503
gshB	-0.0104259	-0.00246185		pepN	-0.368313
tyrB	0.048565	0.172535		nlpA	-0.741385
gltX	-0.0206543	-0.384406		kdsB	0.263641
livK	-0.151609	-1.50567		ilvA	0.242394
pepN	0.064621	0.461664		rbsD	0.084101
nlpA	-0.127392	-0.679327		rbsA	-0.708932
kdsB	-0.0932269	-0.331704		recD	0.350349
ilvA	-0.201016	-1.07873		xseA	0.277417
rbsD	0.109184	-0.0175222		sbcB	0.0963907
rbsA	0.185609	1.14041		pyrC	0.0376068
xseA	-0.0429417	-0.173117		pabB	0.60311
sbcB	-0.16866	0.169805		fumC	-0.065223
pyrC	-0.0618591	-0.0422564		pnp	-0.113964
pabB	-0.0815941	-0.563249		aroD	0.771608
fumC	0.334876	1.90424		ptrA	-0.19038
pnp	-0.0902467	-0.366359		pdxB	-0.030145
aroD	-0.0693265	-0.00506992		ilvD	0.0301826
ptrA	-0.196522	0.193416		ilvC	-0.585786
pdxB	0.0431325	0.168327		fepA	-0.475031
apaH	0.0209672	0.803402		tsaD	-0.239862
hsdS	-0.0451458	-0.635686		btuB	1.05471
ilvD	-0.115196	-0.734802		dld	0.206559
ilvC	-0.0785956	-0.796406		btuE	-0.704609
fepA	-0.202884	0.441845		topA	0.033417
tsaD	-0.13236	-0.202877		era	-0.509243
btuB	-0.205363	-1.17088		dnaX	0.491724
ftsQ	-0.199585	-1.34234		gor	-0.735229
dld	-0.0245375	0.121504		metC	0.378711
cdh	0.0262394	-1.14552		ebgR	0.382366
btuE	0.160261	1.4037		aceF	0.0151072
topA	-0.0904205	-0.50693		dicA	-0.902953
era	-0.100032	-0.48442		dut	0.414739
birA	-0.121271	-0.142115		fhuA	0.629846
dnaX	-0.14091	-0.146803		hemC	-0.322542
gor	0.00696368	0.451245		hisC	-0.420869
metC	-0.0669948	0.0859896		hisB	-0.373363
ebgR	-0.260268	-0.345111		hisD	-0.325364
aceF	-0.0473555	-0.325336		hisI	-0.533513
argF	-0.336125	-1.5876		rsmA	0.016404
cca	0.255591	1.22776		malT	-0.844907
dicA	-0.00860759	0.502383		ompC	-1.11928
dut	0.00641776	-0.659958		pfkB	-0.267656
fhuA	0.111566	1.10941		pntA	-0.392038
hemC	-0.00019601	0.0440962		poxB	-1.14717
hisC	-0.118647	-1.11716		proA	0.271574
hisB	0.0501961	-0.618086		prfB	-0.178254
hisD	-0.0683508	-1.0238		sdhB	-1.24821
hisI	-0.0868716	-1.12686		tyrA	-0.315894
rsmA	-0.250241	-0.358917		hisP	-0.417395
malT	0.280878	-0.396557		putP	0.593736
ompC	-0.0148511	0.187649		valS	0.131477
pfkB	-0.0350694	0.711042		pheT	-0.430572
pldB	0.0158742	0.648997		tyrR	-0.00105177
pntA	-0.0805541	-1.18711		metA	-0.514367
poxB	0.0573361	1.89019		aroB	-0.161909
proA	-0.0176848	0.176792		deoA	-0.28668
prfB	-0.134849	-0.634916		glgB	-0.153212
sdhB	0.324807	0.863146		leuS	-0.0909884
tyrA	-0.0732557	2.97293		ddlB	-0.0876015
ushA	0.0251975	0.336792		ilvB	-0.310091
appA	0.155399	3.57176		purM	-0.329448
hisP	0.0197615	-0.571479		folC	0.193868
putP	-0.116064	-0.669943		icd	-0.641558
valS	-0.0866916	-0.588959		pyrF	-0.15751
pheT	-0.0571105	0.0289256		yciH	-0.0639984
tyrR	-0.026928	0.265016		pheS	-0.105362
metA	-0.232345	-1.08804		cpdB	0.196702
aroB	-0.0457372	0.123685		usg	-0.521058
truA	-0.115761	-0.637138		sppA	0.392781
deoA	-0.0591967	0.933812		dacC	-0.005527
glgB	0.0312803	0.263009		dnaJ	0.118636
leuS	-0.0738498	-0.245043		lysC	-0.926187
ddlB	-0.0669689	-0.230056		ptsI	-0.210994
tdh	0.0051728	0.92327		hsdM	0.629605
ilvB	0.191023	0.14712		aceB	-1.2769
purM	0.0187602	-0.430387		purK	-0.505707
purN	-0.143328	-0.594009		xthA	0.296371
folC	-0.0803966	-0.474378		avtA	0.597902
icd	0.0306129	-0.0379699		xylB	-0.907541
araA	1.1425	4.81393		hemX	-0.122234
araD	0.413351	4.53159		galE	-0.67184
araB	1.00022	4.51523		leuA	-0.189306
pyrF	-0.0937576	-0.6624		speE	-0.446643
yciH	-0.0760346	-0.734411		ompT	-0.0134257
pheS	-0.0382598	0.231413		nagE	0.730459
cpdB	0.112745	0.061942		grpE	0.310913
murB	0.257353	0.146657		pflB	0.461987
usg	-0.111449	0.0237231		mtlD	0.362778
recB	0.247716	0.468904		dedD	0.343516
sppA	-0.0573098	-0.389335		argT	-0.766847
dacC	0.110485	1.0102		gltB	-0.0344209
dnaJ	-0.0615271	-1.23048		gltD	-0.0969353
lysC	-0.0499048	-0.592162		yidB	0.698883
ptsI	0.0157258	-0.0919134		uvrA	-0.261922
hsdR	0.0258875	-1.10625		ackA	0.699634
hsdM	-0.102726	-1.21865		leuC	0.14274
aceB	0.146134	1.69897		acpP	0.102367
purK	-0.11858	-0.777192		alr	-0.257905
xthA	-0.069382	0.210043		iscS	-0.107381
avtA	-0.0798784	-0.655		nfo	0.00967068
xylB	0.2497	1.90733		argA	-0.213588
hemX	-0.0723254	0.0737163		argB	-0.185949
galE	-0.025996	0.118423		aroA	0.971981
galT	-0.168922	0.086367		aroK	0.202586
leuA	0.0671853	0.503008		aroL	-0.0346749
speE	-0.193437	-0.988132		argG	-0.435242
ompT	-0.0704713	-0.317031		atpC	-0.216555
nagE	0.313187	0.555864		carA	-0.393834
grpE	-0.15345	-0.985531		glpK	-0.823859
pflB	0.0262812	1.14232		groL	-0.23836
glpG	0.0865979	-0.135799		groS	-0.194245
glpQ	0.375023	2.71246		pncC	0.414576
mtlD	-0.0743094	0.766113		clpP	0.195349
putA	0.0690561	-0.897649		clpX	0.00359561
dedD	0.0387805	-0.207261		hslU	-0.136626
argT	0.177932	1.37284		cmk	-0.357202
gltB	-0.0190621	-0.568528		coaD	0.136344
gltD	-0.0565989	-0.553034		cysC	0.145782
rep	-0.125592	-0.494875		dadA	0.622157
uvrA	-0.0172111	0.849687		ddlA	0.375065
ackA	-0.251504	-0.38868		dapF	0.128982
leuC	0.0777677	-0.0106634		def	-0.194397
acpP	0.00279515	-0.103414		deoB	-0.315767
alr	0.056887	-0.760886		deoC	0.0417308
iscS	-0.0607823	-0.207761		dapA	0.575665
nfo	0.204033	0.639324		nanA	1.01831
argA	-0.207394	-1.42436		hscB	-0.650471
argB	-0.219144	-1.03328		dsbB	-0.362569
aroA	-0.0841255	-0.503629		fusA	-0.11078
aroK	-0.165416	-0.937922		efp	0.397458
aroL	-0.122354	0.44867		yeiP	1.08135
argG	-0.205955	-1.55482		tsf	-0.152147
atpC	0.0727422	-0.480667		der	-0.0552052
carA	-0.107526	-1.23677		engB	-0.0633074
groL	-0.0803889	-1.28976		eno	0.582696
groS	-0.177602	-1.34841		fabA	0.363714
pncC	0.237831	0.668488		fabZ	0.28321
clpP	-0.0066674	-0.184722		fabH	0.229658
clpX	-0.0927444	-0.610527		fis	0.14795
hslU	-0.164135	-1.3297		gpsA	-0.304829
clsA	0.143405	0.782228		pgi	0.126111
cmk	-0.124151	-0.0590514		galK	-0.763854
coaD	-0.0119191	0.389934		folE	0.714529
coaE	0.205962	1.04791		gcvH	-0.597774
cysC	-0.261456	-1.21875		mnmG	0.182081
dadA	0.757843	1.47505		glgA	-0.238321
ddlA	-0.0167757	-0.257073		glgC	0.290606
dapF	-0.0574445	0.0695995		glk	0.263534
def	-0.170736	0.102307		greA	-0.0870823
deoB	0.0234413	1.6069		gshA	-0.22663
deoC	-0.0170639	0.822533		hfq	-0.177263
dapA	0.0436273	-0.372006		ihfA	-0.304185
hscB	-0.129932	-0.313377		ihfB	-0.479046
dtd	0.00889493	0.0292751		hslO	-0.269169
fusA	-0.131869	-0.541321		dnaK	0.0451432
efp	0.00545819	-0.561679		hscA	-0.0733775
yeiP	-0.168358	-1.01285		htpG	0.158458
tsf	-0.0765061	-0.559647		nikR	0.425284
der	-0.120249	0.346575		infB	-0.0672883
engB	-0.0922381	-0.133323		infC	-0.122751
eno	-0.0328422	-0.141262		kdsA	-0.365822
fabA	0.0221408	-0.0998231		prs	-0.203342
fabZ	-0.171564	-0.574325		tmk	-0.0686889
fabH	-0.117227	-0.261906		lpxA	0.12991
fis	-0.375143	-2.29396		lpxC	-0.398016
ftsB	-0.00987518	-0.48359		yceF	-0.447529
gpsA	-0.0396774	0.9035		mgsA	0.75768
pgi	0.0191732	0.417144		minE	-0.120463
galK	0.0922574	0.601482		moaC	-0.0316599
folE	-0.147593	-1.10871		msrA	0.154872
gcvH	-0.119898	-1.16586		msrB	-1.04068
mnmG	-0.166978	-1.52099		murA	0.119877
rsmG	0.0733745	-0.658474		nagB	-0.457027
glgA	-0.0224767	0.759255		nanE	0.563306
glgC	0.0936202	0.292724		ndk	-0.339534
glpE	-0.330624	0.417102		nusB	-0.550755
glk	0.134069	0.0567288		orn	-0.293097
glsA2	0.241313	-0.285059		pyrB	-0.332776
mraY	0.0309323	0.103118		panD	0.316826
greA	-0.0911408	-0.175625		pdxJ	0.206079
gshA	-0.0183225	-0.0437477		pfkA	0.269664
hfq	-0.0727201	-0.275134		pgk	0.725398
ihfA	0.0340041	0.650242		gpmB	0.437806
ihfB	0.0882141	0.587041		pcm	-0.301763
hslO	-0.229922	-0.991428		plsB	-0.532565
dnaK	-0.119604	-1.49501		ppa	-0.285669
hscA	-0.13565	-0.64033		ppk	0.0815929
htpG	-0.083083	-1.23996		proB	0.585627
nikR	-0.162052	-0.151912		hslV	-0.15273
infB	-0.104182	-0.541398		lexA	-0.168608
infC	-0.142998	-0.515968		pth	0.0680669
kdsA	-0.040784	0.11832		purA	-0.0625684
prs	-0.12747	-0.388517		purC	0.503581
tmk	-0.0557333	-0.303765		pyrD	0.193364
lpxA	0.0649421	-0.120935		pyrE	0.261676
lpxC	0.0904656	0.863826		pyrG	-0.308903
yceF	0.0398898	0.85835		pyrH	-0.451965
minE	-0.100437	-0.350233		pyrI	-0.394416
moaC	-0.0267745	-0.110384		speD	-0.295901
mscL	0.0770196	1.00434		queA	0.823865
msrA	0.216168	1.01295		rbfA	0.130661
msrB	0.210761	0.478676		recA	0.0181765
murA	-0.0485473	-0.802536		recR	0.0454382
kefF	0.166804	1.8015		prfA	0.314505
kefG	-0.309719	0.971459		prfC	0.217914
nagB	0.0240237	1.13258		ribA	0.233579
ndk	-0.0822938	-1.10146		ribB	-0.758571
rppH	0.0172875	-0.127846		rplJ	0.120163
nusB	0.172102	-0.398372		rplK	0.145659
orn	0.0139275	0.53443		rplL	0.146263
pyrB	-0.0883044	-0.870407		rplS	0.154765
panD	-0.242507	-0.915584		rplA	0.23913
pdxJ	-0.035867	-0.0627523		rplT	-0.47384
pfkA	0.0995168	-0.0758408		rpmA	-0.219502
pgk	-0.022601	0.149985		rpmB	0.00691412
gpmB	-0.00306054	-0.555011		rpmC	0.333212
pcm	-0.106932	0.0688053		rpmE	0.114387
plsB	-0.0252053	-0.0654152		rpmF	0.199819
ppa	0.0568033	0.0247392		rpmG	0.292567
ppk	-0.03874	0.47588		rpmH	0.272843
proB	-0.00945028	-0.361752		rpmI	-0.277696
hslV	-0.242916	-1.5679		rplI	0.0604253
lexA	0.0275446	-0.181364		rpsJ	0.196032
pth	0.158465	-0.314645		rpsK	0.125882
purA	-0.0622802	-0.357521		rpsL	-0.0821681
purC	-0.078257	-0.334093		rpsM	0.180697
pyrD	-0.0945683	-0.873515		rpsP	0.722152
pyrG	-0.121617	-0.717851		rpsR	-0.792594
pyrH	-0.113103	-0.74871		rpsS	0.21943
pyrI	-0.197039	-0.996564		rpsT	0.239368
speD	-0.220739	-1.54946		rpsB	0.00282158
queA	-0.160376	-1.56329		rpsC	0.0363603
rbfA	-0.147416	-0.28265		rpsD	0.133372
recA	-0.115934	-0.443878		rpsE	0.131494
recR	-0.227481	-0.717941		rpsH	0.0936835
prfA	0.00279348	-0.347229		rpsI	0.0320337
prfC	-0.139667	-0.951821		rimM	0.250363
ribA	0.046081	0.0565222		rnc	-0.603322
ribB	-0.153041	-1.56937		rpiA	-0.314981
rplJ	-0.0483871	-0.793728		rpoA	-0.0693121
rplK	-0.140889	-0.951232		rpoZ	-0.12263
rplL	-0.0794325	-0.634131		frr	-0.324063
rplS	-0.100215	-0.959894		metK	0.00191185
rplA	-0.0944528	-0.751722		selA	-0.351227
rplT	0.0187902	-0.455201		glyA	0.162588
rpmA	-0.133057	-0.80496		dctA	-0.229221
rpmB	-0.112434	-0.910536		smpB	-0.714013
rpmC	-0.10633	-0.607482		sucC	-0.854607
rpmE	-0.167118	-0.871565		surE	0.0318274
rpmF	-0.236113	-0.94487		tatE	0.398163
rpmG	-0.0537962	-0.85943		tgt	0.20364
rpmH	-0.175025	-0.869092		tig	0.0863528
rpmI	-0.361771	-1.45525		tnaA	-0.593556
rplI	-0.209726	-0.872551		tolB	0.0109273
rpsJ	-0.200674	-0.879586		tpiA	0.189371
rpsK	-0.133356	-0.777171		tpx	0.251507
rpsL	-0.2191	-1.01957		talA	-1.03328
rpsM	-0.121548	-0.741779		talB	-0.310853
rpsP	-0.200922	-0.879765		trmD	-0.105395
rpsR	-0.0551369	-0.702577		trpA	-0.196327
rpsS	-0.112072	-0.836016		trpB	0.0180742
rpsT	-0.0419097	-0.780052		ubiE	-0.103848
rpsB	-0.143288	-0.874956		tusA	0.0468201
rpsC	-0.103803	-0.779827		rapZ	-0.346255
rpsD	-0.144429	-0.828539		ybeY	0.28335
rpsE	-0.152065	-0.875074		yeeN	0.463535
rpsH	-0.182052	-0.814499		ppsR	-0.209312
rpsI	-0.123134	-0.738887		rimP	0.209064
rimM	-0.263038	-1.2707		yfcN	-0.283183
rnc	-0.0767092	-0.50676		ybaB	-0.0998478
rnpA	-0.147251	-0.809533		ygfB	-0.505628
rpiA	0.0531063	0.299655		nrdR	-0.656274
rpoA	-0.0992146	-0.555909		ymdB	-0.25772
rpoZ	-0.172189	-0.511871		ycfP	-0.431612
frr	-0.108736	-0.190243		yajQ	-0.0516022
ruvB	-0.0838296	0.217953		upp	-0.372193
metK	-0.207875	-0.811362		udk	-0.348234
selA	-0.0287159	0.0749854		uvrB	-0.681291
glyA	-0.0651432	-0.388029		uxaC	0.926054
smpB	0.140282	0.0470072		wrbA	-0.769397
sucC	0.228007	0.642254		xseB	-0.209101
surE	0.0764896	0.0279943		yihI	0.572472
tatE	0.194631	-0.932408		yacG	-0.211846
tgt	-0.111528	-1.73862		yqgF	-0.0717178
tig	-0.125512	-0.94811		yaaA	0.197137
tnaA	0.806808	2.29479		trmB	0.557651
tolB	-0.102529	0.0721888		dnaT	-0.372538
tpiA	-0.0309289	0.570584		ybeD	0.281101
tpx	-0.0732546	-0.272528		rhlB	0.502976
talA	0.0790722	1.95825		psd	0.245102
talB	0.0364493	0.170683		serS	-0.202284
trmD	-0.177553	-0.593435		yciU	0.363582
trpA	-0.0980595	1.25482		asnS	0.224928
trpB	-0.0123632	1.27302		thrS	0.0911331
trpR	-0.0897789	0.396037		lysS	-0.21082
thyA	-0.103018	-0.669984		lysU	-0.240772
ubiE	0.0365833	-0.343078		yggX	0.259536
tusA	-0.15997	-0.0293967		rraA	-0.523203
rapZ	0.0426214	0.318368		ycjF	0.353403
ybeY	-0.200557	-0.170191		argP	0.0849091
yebC	-0.115388	-0.610753		rpoC	-0.128779
yeeN	-0.0821439	-0.795476		metJ	0.118765
ppsR	0.022127	0.824228		rbn	0.254855
rimP	-0.137573	-0.936379		rpoB	-0.0706685
yfcN	-0.167317	-0.67933		slyA	0.411026
ybaB	-0.12632	-0.155809		yqgE	0.338127
ybjQ	0.725082	0.46629		yfbU	1.04555
ygfB	-0.11758	-0.201119		yjgA	0.128892
nrdR	0.0424993	0.130438		yceI	0.254429
ymdB	0.0578592	1.51826		yjjG	-0.282737
ycfP	0.0626741	0.702704		yihX	-0.37364
yajQ	-0.0306026	0.152379		yidA	-0.185278
upp	-0.19359	-1.12888		yciA	1.10378
udk	-0.113917	-0.525857		ybgC	0.295248
uvrB	-0.0135001	0.988907		bamC	0.226548
uvrC	-0.105291	-0.169063		slyB	-0.116522
uxaC	0.089197	0.722247		mipA	-0.460605
wrbA	0.110657	1.97642		ompA	-0.602245
xseB	-0.0925073	0.0793254		pal	0.194155
yihI	-0.117643	0.0912171		ompX	-0.686143
yqgF	0.0436574	-0.313578		tsx	0.201064
yaaA	-0.0438607	-0.489323		mltA	0.255577
trmB	-0.0140556	-0.398326		bamE	-0.179917
rlmH	-0.174592	-1.65377		bamA	0.379562
dnaT	-0.136124	-0.0259137		fabB	0.0203025
ybeD	-0.101072	-0.866351		eda	0.134088
rhlB	-0.0749152	0.0138086		alaA	0.0964791
psd	-0.136573	-0.0676522		ansA	0.166445
serS	-0.0775149	-0.213396		cspE	0.0910984
yciU	0.00974615	-0.0447035		dnaN	-0.45355
asnS	-0.109559	-0.633906		fbaB	-1.00919
thrS	-0.0782378	-0.732193		fbp	-0.393099
yeeX	0.11206	0.133975		ftnA	0.0977634
lysS	-0.130402	-0.656562		ftsZ	0.230472
lysU	0.0435518	0.294911		fur	0.0555568
yggX	0.0996687	0.406514		gapA	0.545784
rraA	-0.105524	0.613118		epd	0.461611
slyX	0.150523	-0.0198148		galM	-0.141816
ycjF	-0.283271	-1.69838		glnA	-0.32953
argP	0.0181226	0.149658		glpX	0.723437
rpoC	-0.107159	-0.420379		gstA	-0.605433
syd	0.0212147	0.841891		cysE	0.126668
metJ	-0.0762358	-0.383208		dapD	0.634456
rpoB	-0.0907184	-0.469917		fnr	-0.185369
fadR	-0.183939	-0.327215		cysB	-0.467696
nanR	0.0788267	-0.282882		metR	1.17284
slyA	-0.0762279	-0.140866		cueR	0.0730621
yqgE	0.118638	0.0881655		aceA	-1.18054
yfbU	0.0519042	0.154991		modE	0.121454
yjgA	-0.172725	0.800894		btuR	1.0114
yceI	0.0634894	0.832401		cfa	-0.013167
yjjG	-0.287021	-1.00177		gcvR	1.22573
yihX	0.278823	0.325564		rng	-0.0919813
entH	-0.482177	0.197159		rbsK	0.249419
yciA	-0.133082	-0.801915		pheA	-0.423691
ybgC	0.104815	-0.37957		ybeZ	-0.133553
blc	0.274831	2.28188		phoU	-0.151202
bamC	-0.126837	-0.174461		slyD	0.0530033
slyB	-0.0322621	0.579882		fklB	0.25472
mipA	-0.162295	-0.828686		ppiC	0.055588
ompA	0.0128276	0.0856382		proC	0.84571
pal	-0.0076505	-0.0503849		lon	0.154936
ompX	-0.0962048	0.394024		hpt	-0.195502
pldA	0.238378	-0.573213		gpt	0.0262904
tsx	-0.141553	-1.04755		pta	0.830041
mltA	0.0301896	-1.14517		pflA	0.184297
bamE	0.0191226	0.0528656		lpdA	-0.526217
bamA	-0.0553888	-0.310784		trxB	-0.021498
rimI	-0.0441375	-0.267787		deaD	0.317821
speG	0.136237	-0.342042		arcA	-0.344736
fabB	0.123683	0.644305		accD	-0.170486
eda	0.0363556	-0.0368594		adhE	0.568866
alaA	-0.250262	-0.789155		asd	0.884336
ansA	-0.171959	-0.138183		fdx	-0.237632
cspD	0.0917317	0.105265		gatD	-0.755735
cspE	-0.0931545	-1.11859		livG	-0.788072
cspG	-0.622672	-2.16277		serA	0.411109
dnaN	0.0136545	0.186223		tas	0.444428
fbaB	0.170891	2.01178		ybbA	0.570863
fbp	-0.0152987	-0.077843		ybiT	0.207658
ftnA	0.0250164	-0.983569		puuR	-0.0340911
ftsZ	-0.00950179	-0.327274		lptB	-0.12731
fur	0.0964121	0.0487662		ettA	-0.354558
gapA	0.0286537	-0.773141		ibaG	-0.0281511
epd	0.02685	-0.604373		yrdA	1.18872
galM	0.0655486	0.265893		mreB	-0.0174847
glnA	-0.189287	-1.60844		cspA	0.0642599
glpX	0.123829	-0.00585244		cspC	-0.0738676
gstA	0.0887467	1.04322		glnB	-0.0799456
cysE	-0.003875	0.383211		ptsH	-0.234101
dapD	-0.00216965	-0.268408		rplM	0.108998
araC	0.374175	0.765195		ompR	-0.328151
fnr	-0.12763	-0.97251		trxA	0.482675
cysB	-0.176264	-1.01242		yedF	-0.066322
metR	-0.379434	-2.71757		rluC	-0.20287
cueR	0.00944203	-0.0348716		rsuA	0.105386
aceA	0.248397	2.23237		plaP	1.0506
modE	0.0299853	-0.00822224		qmcA	-0.0753918
mug	0.0423773	0.619687		yobA	0.461906
btuR	0.0525899	-0.156833		clsB	-0.000765875
cfa	0.105373	0.233822		yacC	-0.636671
gcvR	0.133202	0.482595		yafK	-0.0212859
rng	-0.0858893	-0.413831		ubiD	-0.964531
panE	0.0156898	0.170939		galF	-0.443072
rbsK	0.0556468	-0.679227		uspD	-0.485637
pheA	0.0336299	1.00123		uspE	-0.900685
ybeZ	-0.0684077	-0.530111		iscA	-0.226401
slyD	-0.217493	-0.341361		sdaC	2.47359
fklB	-0.0766263	-0.417371		cycA	0.0350154
ppiC	0.0274674	-0.217844		artP	0.35096
proC	0.220105	0.852262		dppD	1.73913
lon	-0.160639	-1.09969		gltL	-0.153564
hpt	-0.082795	-0.34506		mglA	-1.0951
gpt	-0.194205	-0.664913		pstB	-0.191586
pta	-0.106558	-0.0533107		ftsH	-0.0339955
pflA	0.0308983	0.514334		fabF	-0.16841
lpdA	-0.0281528	-0.0360932		fabD	-0.0367979
trxB	-0.0539467	-0.219624		yaiA	-1.39859
deaD	-0.39585	-2.8115		iraP	-0.469631
arcA	0.159514	0.955043		frmR	-0.0808741
accD	-0.0340245	-0.20473		yajD	0.533663
adhE	0.0419252	0.475804		ybaK	0.48771
asd	-0.102427	-0.83511		ylaC	-0.288996
fdx	-0.182778	-0.510493		ybcJ	-0.186516
ftsE	-0.151981	0.40875		rsfS	-0.140576
gatD	0.238106	0.800869		ybgJ	0.326266
livG	0.0377941	-0.671267		ybiS	-0.171013
serA	-0.140909	-0.679196		ycaR	0.0655727
tas	0.0873058	0.343582		ymbA	-0.0213206
ybbA	0.0312965	0.552719		yccJ	-1.40576
ybiT	-0.112268	-0.345783		tusE	0.867946
lptB	-0.16141	0.0228309		efeO	0.0816541
yiaG	0.230788	1.54497		yceB	0.390405
ulaR	-0.00730022	-0.0196754		yceD	-0.420844
ettA	0.0144339	0.27928		lpoB	-0.419107
ibaG	-0.113757	-0.44394		bhsA	2.34358
yrdA	-0.0126578	-0.321157		ycgL	0.951193
mreB	-0.0860342	-0.234409		ymgD	0.211308
cspA	-0.809005	-2.1115		ychN	-0.0651092
cspC	-0.119928	-0.600248		yciI	0.713402
glnB	-0.16114	-0.271007		lapB	0.103717
ptsH	-0.0246798	-0.0729535		yciN	0.239552
rplM	-0.0680723	-0.698314		yccX	-0.140917
ompR	0.172063	1.04641		pntB	-0.486874
trxA	-0.0679127	0.205912		fbaA	0.88175
yedF	0.0607726	-1.06088		kbl	-0.285103
rluC	-0.0403504	-0.635847		ilvE	0.533156
rsuA	-0.0445261	-0.323056		purB	-0.500249
qmcA	-0.316324	0.178154		aroG	0.390047
yobA	-0.0655102	-0.50645		atpB	-0.476633
yqjA	-0.0944569	0.541976		atpF	-0.0577778
codB	-0.137461	-3.11663		atpH	-0.253737
clsB	0.143514	2.03191		atpG	-0.109864
dosC	-0.0609708	3.23535		atpA	-0.176895
yeaY	0.00371692	1.15498		atpD	-0.185167
yacC	-0.127833	0.263435		mgtA	-1.21022
yafK	-0.164101	-0.696375		hflC	-0.13408
yagU	-0.204386	-0.463197		hflK	-0.105184
ubiD	-0.115184	-0.0666783		bfr	-1.14141
galF	-0.0679706	0.170705		accA	-0.114705
uspD	0.121363	1.51354		accB	0.04701
uspE	0.0885913	0.965592		bolA	-0.764318
yccA	0.679351	0.789143		pcnB	0.0864227
iscA	-0.235452	-1.05508		cdd	0.446481
cycA	0.0543572	-0.191277		pgsA	0.346683
artP	-0.109239	0.38073		ftsA	0.019158
dppD	-0.000547295	-0.160834		gltA	-0.016843
mglA	1.2119	3.15468		clpA	0.0658014
pstB	-0.383727	-1.04508		corA	-0.104076
sapD	0.157951	1.53991		cyoB	-0.198289
sapF	-0.0198248	0.268563		cyoA	-0.550476
ftsH	-0.143821	-0.441547		cydA	0.612497
fabF	-0.140201	-0.653229		cydB	0.914874
fabD	-0.103609	-0.387116		cysK	-0.135521
fdoH	-0.100752	-1.21255		dgkA	0.405593
yaiA	0.219999	1.59817		dcuA	1.06157
frmR	-0.119179	-0.198801		deoD	-0.0358923
yajD	0.172405	0.139827		coaBC	-0.559693
ybaK	-0.0856534	-0.14342		folA	0.279516
ybcJ	-0.0719705	-0.638319		dinI	1.38426
ybdF	0.105122	0.903762		dksA	0.311155
ybdG	0.209784	0.0792772		dps	-1.83213
rsfS	-0.164256	-1.70234		dusB	-0.113691
ybeL	0.298314	1.9296		menB	-0.525252
ybgJ	-0.058819	0.291132		ychF	-0.297655
ybgS	0.409216	4.17539		elbB	-0.00217064
ybiS	-0.10874	-0.0421775		exbB	0.0839526
rarA	-0.034989	-0.587347		tolQ	-0.335918
ycaR	0.185515	0.0198867		exbD	-0.0469592
elyC	-0.232926	-0.574017		tolR	-0.126597
ycbK	-0.186729	-3.18446		fldB	-0.67823
yccF	-0.172713	-0.887408		kdsC	0.161308
yccJ	0.0966303	1.8801		surA	0.132311
efeO	0.0199018	0.271064		bamD	0.517832
yceB	-0.207063	-0.0383776		folP	0.282847
yceD	-0.121177	-0.710011		folB	0.805044
lpoB	0.0831664	0.923356		folX	0.157055
ycgL	0.00392695	-0.109807		focA	0.537684
ymgD	0.0647558	-0.405798		fumA	-0.420227
yciI	0.0441546	0.132513		aspA	0.142813
yccX	0.142444	1.87735		sdhA	-1.21059
pntB	-0.0944587	-0.99128		zur	-0.878858
fbaA	-0.00508816	0.0436248		zwf	0.162176
kbl	0.00647719	0.643861		grxB	-0.136934
ilvE	-0.142435	-1.02635		grxC	-0.0916685
nth	-0.100986	-0.98981		grxD	-0.429634
purB	-0.144806	-0.632961		gnsA	0.605402
aroG	-0.0830365	-0.988559		yibF	-0.465101
arsC	-0.0183505	0.412112		sspA	-0.44086
atpB	0.0384893	-0.237362		gstB	0.367819
atpF	-0.138071	-0.726548		dnaB	-0.462743
atpH	-0.0111967	-0.695913		hemB	-0.300305
atpG	-0.107436	-0.616244		hemG	0.26643
atpA	-0.069145	-0.703181		hemY	-0.315742
atpD	-0.125935	-0.788165		erpA	0.0937669
mgtA	0.0310684	-0.165732		glmU	-0.137494
hflC	0.0301337	-0.000603994		iscU	-0.182114
hflK	-0.0962958	-0.0715845		hinT	0.00919725
betT	-0.147799	-1.88459		hupA	-0.442389
bfr	0.402355	2.61391		hupB	0.291026
accA	-0.00704498	-0.158029		hns	0.204057
accB	-0.225188	-0.637153		stpA	-0.344188
bolA	0.328392	0.905345		rob	-0.886079
pcnB	-0.0150156	-0.776469		lrp	0.00981414
cdd	-0.0888975	0.580223		crp	-0.577118
mrdB	-0.0261403	-0.528042		agaR	0.437522
ftsA	-0.0519425	-0.272101		glpR	-0.0609351
gltA	0.331327	1.44937		exuR	0.278568
clpA	0.0559821	-0.0884868		yegW	-0.296102
corA	-0.0703628	0.211281		allR	0.207953
cyoB	-0.1207	-0.809225		cra	-1.52509
cyoA	-0.214557	-1.00648		purR	-0.0180647
cydA	-0.108159	0.133855		oxyR	0.71935
cydB	-0.116641	-0.0053795		mprA	-0.160066
cysK	-0.0378408	0.0513389		yjdC	-0.665027
dgkA	-0.101479	-0.341558		lapA	-0.354486
dcuA	0.0125238	-0.58653		mpaA	-0.538606
deoD	-0.0343773	0.542592		ydhZ	0.400443
coaBC	-0.0970665	0.231609		ydjA	-0.238591
garR	0.0235744	0.452954		yeaG	-1.23098
folA	-0.101129	-0.292019		cusR	-0.899433
dksA	-0.104049	-0.168874		yecA	-0.63007
dnaG	0.00227376	-0.248547		yecJ	0.420308
holE	-0.0767255	-0.787472		yeeZ	-0.572523
dps	0.280419	1.91092		yejL	-0.134245
menB	-0.00119757	0.845017		yejM	-0.676023
ychF	-0.134285	-1.04649		yfcZ	-0.29256
elbB	-0.0336281	-0.165531		ivy	-0.213731
exbB	-0.134472	0.564106		pykF	-0.134381
tolQ	-0.0223791	-0.417886		ftsI	0.187554
exbD	0.367672	1.21822		livJ	-0.318776
tolR	-0.101577	-0.758997		tesA	1.07072
fldB	-0.0636635	-0.0785007		nlpD	-0.0857655
kdsC	-0.0966459	-0.452232		yajG	-0.179141
surA	-0.023456	0.0530895		osmB	-1.17951
bamD	-0.00806691	-0.14797		osmE	-0.541534
folP	-0.0792028	-1.02672		ecnB	-1.46641
folB	0.164952	0.213272		lptE	-0.139325
folX	-0.110201	-0.316022		lolC	0.163261
ftsX	0.15389	0.516607		tamA	-0.009138
fumA	0.0409042	-0.500221		ygaU	-1.07491
aspA	0.499513	1.60327		ygfZ	0.166921
sdhA	0.264236	0.670296		ilvN	-0.147068
sdhD	0.514493	0.996401		suhB	0.0996192
frdB	0.378773	2.3293		guaB	0.0892165
zur	0.0107932	0.240867		entB	0.351734
zwf	-0.00577491	0.069836		yecD	0.336289
glnK	-0.01814	-1.21089		yiaF	-0.571926
grxB	0.0306339	1.43278		yibL	0.33093
grxC	-0.0981469	0.360758		yidQ	-1.09731
grxD	0.025828	-0.016938		yifE	0.388819
wecA	0.110176	-0.61947		yifL	0.480217
gloA	-0.248892	0.319861		yigB	-0.1403
gloB	0.0752151	0.418753		yigI	-2.00598
glgP	0.0497613	0.871025		yihD	-0.575495
yibF	0.0567919	1.1892		yiiD	-0.0706727
sspA	-0.0873293	-0.00738617		ygaM	-1.57858
gstB	0.154288	0.847824		ygdH	0.948452
dnaB	-0.056938	-0.546841		zapA	-0.395013
hemB	-0.0108443	0.094188		yggE	-0.219157
hemG	0.130308	0.187324		yggN	0.44787
hemY	0.00920774	0.0735324		ygiB	0.451009
erpA	-0.0888427	-0.750954		ygiC	0.0127108
glmU	-0.179744	-0.573035		ygiM	0.116331
iscU	-0.0832218	-0.170753		ygiN	-0.257883
hha	-0.0504549	-1.55442		ygiW	0.137847
hinT	-0.045665	0.238423		lptA	-0.236908
hupA	-0.0156775	-0.537871		yhbW	-0.678984
hupB	0.0378971	-0.394371		mlaC	0.303059
hns	-0.0127121	0.169043		lptC	0.0379036
stpA	-0.0151404	-0.405777		yhcB	0.193582
hslR	-0.0652399	-0.764031		yhfA	0.638923
rob	0.0979063	0.63361		yhhA	-1.09455
lrp	0.0705928	-0.157998		ppiD	0.0144109
crp	0.168055	0.310825		rplN	-0.00678264
agaR	-0.0793162	-0.450749		rplP	0.00533926
deoR	-0.0794969	0.338524		rplW	-0.65525
glpR	-0.0594179	-0.134718		rpsO	0.0697151
exuR	0.0145115	-0.169808		yajC	0.429086
pdhR	-0.0823807	-1.07365		trmJ	-0.540681
allR	-0.0611974	-0.144407		acrA	-0.0301204
cytR	0.169127	0.0675953		ahpC	0.169845
cra	0.0103493	0.237951		amn	-0.521557
gntR	-0.149793	-0.463142		map	0.40271
purR	-0.0485372	-0.306955		aroM	-0.417314
oxyR	0.0425001	-0.408597		ypdB	-0.011915
yeiE	0.166878	0.558649		ytfP	0.0847067
mprA	-0.063046	-1.40373		bcp	0.747472
fabR	-0.0807556	0.0081703		chaB	-0.239298
yjdC	0.181309	1.35993		corC	0.278826
lpxL	-0.102032	-0.658456		cpxA	0.326578
lapA	-0.145808	-0.432793		cpxP	-0.993293
mpaA	0.132623	1.36867		cpxR	-0.0270983
ydcH	0.15002	-0.21774		creA	0.7578
ydhR	0.0157725	0.481288		csgG	0.237028
ydhZ	-0.428809	-0.936639		cysG	-0.378506
ydjA	-0.102231	-0.265323		dacA	0.048567
yeaG	0.193607	1.77191		ynaI	-1.31256
evgA	-0.0584592	-1.75144		yoaB	0.664553
cusR	-0.131026	-0.0921848		uspA	0.200403
yecA	-0.0884113	0.361991		uvrY	-0.342254
yeeZ	-0.0443337	0.219681		dapE	0.554406
yejG	0.068801	-1.32739		dcrB	-0.293889
yejL	-0.263555	-0.20226		degS	-0.358058
yejM	0.0991667	0.627559		mglB	-0.364911
yfcZ	-0.0394334	0.976631		dppC	1.64394
pgpC	-0.0590201	1.26056		dsbA	-0.00699454
raiA	0.47922	-0.481491		dsbC	0.633546
ygaC	0.446118	0.339747		rseP	0.0721597
ispB	0.0128894	-0.115972		elaB	-1.39198
ivy	0.0728768	1.23441		miaB	0.00351157
pykF	-0.0872093	0.0178984		rimO	0.187556
mrdA	-0.373379	-1.76492		nudJ	-0.256178
ftsI	0.0208393	-0.89476		entC	0.276684
ampH	-0.166627	-0.777183		fabG	0.14639
livJ	-0.0363093	-0.325805		fabI	-0.528349
tesA	-0.0326224	0.271492		fkpB	-0.360458
nlpD	-0.00513438	0.210162		fliY	-0.15244
yajG	-0.0900229	-0.675224		fre	-0.463595
osmB	-0.0189553	1.47061		ftsL	-0.115049
osmE	0.0924402	1.73917		fucU	-0.642115
ecnB	0.192006	2.07193		galU	-0.293912
lptE	0.0554591	0.271618		glcG	-0.505662
lolC	-0.100017	-0.229067		glnH	0.255738
lptG	-0.173293	0.276322		gss	-0.238827
tamA	-0.139356	-0.127714		gyrA	-0.377372
ygaU	0.146719	3.13308		gyrB	-0.806335
ygfZ	-0.029138	0.385027		hdeA	-2.36722
ilvN	0.0987515	0.568313		hdeB	-2.35762
suhB	-0.173377	-1.25057		hdhA	-0.132849
guaB	-0.209043	-0.313092		hisJ	0.0687397
entB	-0.234606	0.517453		skp	0.250589
yecD	-0.144237	1.23219		gsk	0.583605
bcsF	0.070776	-1.1023		fruK	4.46795
yiaF	-0.0255329	-0.137912		malE	-0.819168
yibA	0.105571	0.846958		mdaB	0.0831395
yibL	0.0567526	-0.133891		metF	-0.144557
yidQ	0.142255	1.52047		minD	0.143191
yifE	-0.122375	-0.41505		moaB	-0.386585
yifL	0.0664085	-0.028191		mog	0.156334
yigB	-0.0846551	-0.11994		mrp	-0.466522
yigI	-0.0337235	0.127204		mtnN	-0.466067
yihD	0.101674	0.159121		nagA	0.218118
yiiD	0.202134	0.879774		nagC	0.239475
ygaM	0.000965672	1.77748		nagD	0.699877
rlmM	-0.0556184	-0.280339		narL	-0.218206
ygdH	0.0530487	0.370018		zapB	-0.128823
zapA	0.00204959	0.334863		yjbB	0.149817
yggE	0.0721754	1.13995		yjbR	-0.107061
yggN	0.202276	0.722864		ghxP	-0.0688301
ygiB	-0.0681951	0.700288		nsrR	-0.451211
ygiC	-0.0839211	-0.0852777		tsaE	0.236985
ygiM	-0.195607	0.228508		yjeI	0.309886
ygiN	-0.0834174	0.292901		rraB	-0.404289
ygiW	0.332556	1.03525		ridA	-0.0827638
lptA	0.0323421	0.438545		tabA	0.297719
yhbW	0.13864	0.998942		lptF	-0.0479389
mlaC	0.191656	0.655972		nlpI	-0.222631
lptC	0.256868	0.65392		glnG	0.539004
yhcB	0.0170572	0.30207		nuoB	-0.207632
yhfA	-0.134811	-0.00279311		nuoE	-0.40584
yhhA	0.225858	3.19388		nuoH	-0.934565
rsmD	-0.195074	0.0388956		nupC	0.197931
ppiD	-0.0897722	-0.296131		nusA	-0.0941504
rplN	-0.1783	-0.983014		nusG	-0.0522096
rplP	-0.255871	-0.749573		sucA	-0.725941
rplW	-0.0477841	-0.851954		sucB	-0.641889
rpsO	-0.117781	-0.838956		aceE	0.175635
yajC	-0.0101994	-0.311422		osmY	-1.38047
trmJ	-0.0704458	-0.511861		parC	0.209336
acrA	-0.0209394	0.128287		pdxH	0.518586
ahpC	0.082948	-0.379445		phoB	0.38581
amn	0.0401999	0.522543		pitA	0.662126
map	-0.0151653	-0.0572585		pmbA	-0.149431
aphA	0.0191062	0.663292		potD	-0.0677144
aroM	-0.101134	2.10886		ppiA	0.0407647
ypdB	0.179393	1.17869		ppx	0.00538751
ytfL	-0.219596	0.469432		proX	2.43426
ytfP	0.0121245	0.215775		pspA	0.197988
bcp	-0.0863366	-0.203153		pspB	-0.456073
cedA	0.284287	0.704781		pspC	-0.349196
chaB	0.239592	1.5214		ybgI	0.811847
corC	-0.138665	-0.24074		ycfH	-0.30336
cpxA	-0.148084	0.404794		yciO	-0.721252
cpxP	0.160478	0.75418		folM	0.417615
cpxR	0.0269168	0.867978		yecS	0.0455074
creA	-0.120659	-0.161097		ribC	0.146743
csgG	0.423812	3.74661		mepS	0.0286459
cysG	-0.0262151	-0.0481298		rmf	-0.959398
cysW	-0.17934	-0.995229		rnk	-0.735148
dacA	-0.0541309	-0.517737		rof	-0.69742
yoaB	0.0132429	-0.140823		rsd	-1.28413
arcB	0.0447107	0.217992		seqA	1.09091
barA	-0.0665382	0.168263		sseB	-0.510868
uspA	0.100498	0.565832		sspB	0.106668
uvrY	0.0308567	-1.1401		wzzE	-0.355882
dapE	0.000600372	-0.315753		rpe	-0.179213
dcm	-0.0271758	-0.438431		sohB	-0.633787
dcrB	-0.0359453	-0.114562		purF	-0.386778
degS	0.0584361	0.255089		purE	-0.338631
mglB	0.943072	3.09774		relA	-0.252652
dnaC	0.0577932	-0.192771		spoT	-0.0656788
dppB	-0.074569	-0.449961		yibN	-0.130224
dsbA	0.18533	0.0490276		rho	0.21289
dsbC	-0.0348429	-0.0329609		ribF	-0.618271
rseP	-0.00487212	0.0283482		rplQ	0.148234
elaA	-0.0115669	0.128794		rplU	0.104313
miaB	-0.144848	-1.5642		rpmD	0.256783
rimO	-0.0336596	-1.05412		rplF	0.00990392
nudJ	-0.000907641	0.0405755		rpsN	0.255684
entC	-0.113206	0.776565		rpsQ	0.169969
fabG	-0.0367173	-0.51154		rpsA	0.0532711
fabI	-0.0257593	0.0280418		sbp	0.233952
fepB	0.363884	1.62596		ugpB	-1.01463
fkpB	0.0771012	-0.110625		pstS	0.175334
fliY	-0.100763	0.0806076		yghA	-1.40262
fre	0.262653	-0.00648128		secB	0.404585
ftsL	-0.20102	-0.46257		secD	0.414144
galU	-0.0274651	0.119506		secF	0.294728
glcG	0.163681	2.36548		secG	0.049239
glnH	0.0505314	0.253726		secY	0.0898756
glnP	0.113213	-0.0831582		uhpA	-0.302712
gss	-0.108187	-0.240341		serB	1.31882
gyrA	-0.098581	-0.508198		rpoE	-0.468979
gyrB	-0.0492794	-0.160857		slt	-0.0577395
hdeA	-0.110428	4.14932		sodC	-2.22209
hdeB	-0.074641	4.14283		sodB	-0.148792
hdhA	0.101974	1.56318		ffh	-0.120476
hisJ	-0.107196	-0.850099		ssb	-0.134309
skp	-0.16723	0.139649		chrR	-0.814374
hycI	-0.137435	0.480395		sucD	-0.861008
cpdA	0.0415683	0.414809		csdE	0.452239
gsk	-0.130521	-1.10177		thiL	-0.406016
fruK	0.199375	-0.14436		tesB	-0.226037
kgtP	-0.0130517	0.385092		trxC	-0.273455
prkB	0.111397	0.931735		tldD	-0.121695
malE	0.884603	2.62254		trkA	-0.0863514
mazG	-0.0970693	-0.823102		yfiF	0.619779
mdaB	0.0322214	-0.117996		tyrS	-0.0040708
metF	-0.14504	-1.39821		yhbY	-0.19217
minD	-0.0412276	-0.203242		iscR	-0.152536
moaB	0.000223645	0.420841		rsmE	0.489919
mog	-0.127852	-0.162696		xanP	-0.0184986
mrp	-0.0437066	-0.127035		rplR	-0.333794
mtnN	0.00493973	0.199687		ibpA	-0.791979
nagA	-0.00175397	0.81402		mltC	0.406655
nagC	-0.0206769	0.147039		osmC	-1.47717
nagD	-0.050994	0.0624572		proP	0.368169
narL	0.205807	0.241906		iscX	-0.162236
zapB	0.149716	-0.201976		mscS	-0.60803
yjbB	0.240026	0.737616		degP	0.514413
yjbQ	0.010047	1.89851		gatY	-1.01391
yjbR	0.183662	1.80818		gatZ	-1.16027
ghxP	-0.344672	-1.5541		emtA	0.651022
tsaE	-0.119743	0.119679		eptC	-0.149089
yjeI	-0.0626707	0.345653		tufA	0.0864863
rraB	-0.231357	-0.405844		rph	0.18588
ridA	-0.107083	-0.478809		rcsB	-0.527758
tabA	-0.114571	-1.44359		rlpA	-0.0839882
lptF	-0.00218057	0.619211		ftsY	-0.492379
glnG	-0.180905	-1.26875		glnQ	0.16833
nuoA	0.0307813	-0.358809		hisA	-0.290583
nuoB	0.0313596	-0.224385		entE	-0.00724801
nuoE	0.0761703	-0.00798267		fadL	1.47639
nuoI	-0.0407602	-1.13288		secA	0.0662422
nuoK	-0.0696355	-0.499748		nadB	1.58972
nuoM	0.0219703	-0.100895		ugpQ	-1.00506
nupC	-0.000224445	-0.203133		argH	-0.0163211
nusA	-0.0989914	-0.49326		entF	-0.994381
nusG	-0.113689	-0.440322		nadA	-0.583283
sucA	0.277215	0.662558		damX	0.328118
sucB	0.225721	0.604831		argS	-0.368882
aceE	-0.0603437	-0.521734		murF	0.42265
oppC	-0.0484506	-0.35007		aroC	0.270712
osmY	0.0430292	2.3522		moeA	-0.356957
parC	-0.130214	-0.756622		moeB	0.362132
pbpG	0.243514	0.775597		ung	0.247575
pdxH	-0.190378	-0.249842		udp	-0.158137
phnA	0.0761964	0.202414		ybhB	-0.715031
phoB	0.0313038	0.462561		bioA	-0.330233
pitA	-0.0453427	-0.175681		bioB	0.487115
pmbA	-0.0215861	0.578317		bioF	-0.859877
potB	-0.137286	-1.36872		bioD1	0.297891
potC	0.0179847	-1.48291		metH	0.34446
potD	-0.00393535	-0.269849		fdhE	0.338873
ppiA	0.0654316	0.108813		katG	-0.0687678
ppx	0.0187745	0.241065		rpoS	-1.41057
proX	0.0823115	-0.282349		treA	-0.539841
psiF	0.441215	3.38998		selB	-0.181844
pspA	-0.0804711	-0.228596		murD	0.435049
pspC	0.0260045	0.0417065		pepP	-0.815436
ybbO	-0.0526791	-0.263283		helD	0.310937
ybgI	0.103473	0.557326		ligA	0.71625
ycfH	-0.243401	-0.782433		entA	0.0986926
rssA	0.152842	1.04808		glgX	0.213384
yciO	0.0955618	1.21591		cstA	0.190524
yecS	-0.0359731	-0.075538		purL	-0.701062
yehT	0.0616633	-0.301197		pepD	0.121393
ribC	-0.0350933	-0.103077		prlF	-0.0561544
mepS	-0.0325499	-1.07436		purH	-0.343007
rfaH	0.161544	0.101984		purD	-0.469366
rmf	0.813501	3.76997		aroE	0.0351695
rnk	0.030445	-0.601278		gcd	-0.879519
rof	0.113116	0.38121		selD	-0.247339
rsd	-0.0148033	0.704259		proS	-0.14774
rseA	-0.0998633	0.273122		cysA	-0.0832178
rseB	-0.0545592	0.400449		cysP	0.185091
seqA	-0.016523	-0.0882457		cysU	-0.0537788
sseB	-0.138943	-0.448051		cysM	0.0201901
sspB	-0.32095	-0.557608		mreC	-0.0941907
trkH	0.138483	0.47028		gutQ	0.382171
wzzE	0.0441601	-0.22881		nfsA	0.0794513
ubiX	-0.269811	-0.374777		glmS	-0.521457
rpe	-0.00712778	0.284419		cirA	-0.270808
sohB	-0.0273752	-0.0866329		murG	0.331447
purF	-0.184463	-1.28758		cysI	-0.341114
purE	-0.0937988	-0.741843		cysH	-0.45493
relA	0.0382764	0.0631289		murC	0.195318
spoT	-0.13728	-0.262675		ubiG	-0.0507338
yibN	-0.131061	-0.689343		pncB	-0.05175
rho	-0.0504074	-0.44026		minC	0.0714793
ribF	-0.0292975	-0.192303		argD	-0.491349
rplQ	-0.136471	-0.685403		yjjA	0.772267
rplU	-0.250205	-1.14757		rstB	-0.173261
rpmD	-0.148003	-0.946359		nadE	0.340763
rplF	-0.103414	-0.80254		ggt	-1.15185
rpsN	-0.0367583	-0.765543		pdxA	-0.436083
rpsQ	-0.181437	-0.768468		eutC	0.360598
rpsA	-0.156774	-0.774933		agp	-0.473926
sbcD	0.310919	0.680913		parE	0.236678
sbp	-0.205773	-0.723728		bisC	0.661522
ugpB	0.121712	2.47348		fic	-0.548667
pstS	-0.0664338	-0.178537		fruA	3.66204
yghA	0.0604649	3.44736		fadA	-0.30074
secB	-0.0903997	-0.883067		cysD	0.141289
secD	-0.124251	-0.669665		pepQ	-0.145672
secF	-0.110891	-0.605882		speC	0.182328
secE	-0.0715979	-0.596437		speA	-0.0850703
secG	-0.168986	-0.960261		fadB	-0.414979
secY	-0.126967	-0.665306		katE	-0.998043
uhpA	0.157673	0.15514		rna	0.0844738
serB	-0.127989	-0.795027		yciF	-0.0534149
rpoE	-0.156697	-0.706741		yciC	0.45645
slt	0.114272	1.15779		ycaC	-1.47194
smp	-0.057869	0.032586		pncA	-0.693605
sodC	0.024926	3.15315		rnr	-0.431125
sodB	0.0930345	-0.79952		srmB	-0.228245
ffh	-0.0958007	-0.315453		rne	-0.218903
ssb	-0.0670736	-0.244359		pykA	0.0762829
sstT	-0.0610616	-0.435646		ybhA	0.166415
chrR	0.364902	2.25002		cysS	-0.501591
sucD	0.343298	1.02346		aspS	-0.0897965
thiL	-0.0519362	0.153676		recJ	0.152405
tesB	0.13576	1.09781		asnB	1.30169
trxC	-0.0754531	-0.0628034		murE	0.323388
tldD	-0.03068	0.265371		cysQ	-0.204773
trkA	-0.0246207	1.4117		gabT	-0.653211
trmH	-0.017534	-0.304526		pckA	-0.499506
yfiF	-0.0850876	0.0558386		add	-0.069996
trmL	-0.335025	-0.410683		mukB	-0.14602
tyrS	-0.0398382	-0.517008		mukE	-0.388206
ubiA	0.100806	-1.79935		livF	-0.815844
yhbY	-0.0410369	-0.51672		ispA	-0.0727745
iscR	-0.160451	0.0608016		trmA	1.08989
ratA	-0.291065	-0.16927		tdk	0.0999054
rsmE	-0.219665	-0.291334		mutL	-0.547925
xanP	-0.0994252	-2.16219		ppsA	-2.36346
rplR	-0.0263576	-0.743139		serC	0.498905
yaiE	-0.0297026	-0.50069		eco	-0.702619
ibpA	-0.281042	-3.62		pssA	0.0275721
ibpB	-0.251463	-3.88984		phoP	-0.166118
mltC	-0.136504	0.0549649		yicC	-0.571127
slmA	0.112903	-0.643122		oppA	1.53041
srkA	-0.050437	-0.0799096		cysN	0.0309856
osmC	0.123086	2.61913		dppA	2.16836
proP	-0.137684	-0.2293		priC	0.864716
iscX	-0.251911	-0.341823		prc	0.0479762
rlmE	-0.205963	-0.950244		ppiB	0.0636238
mscS	0.0961765	1.56236		fmt	-0.185835
degP	-0.055091	0.207096		puuC	-0.24465
gatY	0.0532904	1.10979		cydC	-0.125972
gatZ	0.225701	-1.58389		hemL	-0.403248
emtA	-0.115547	-0.605513		htpX	0.573774
eptC	-0.202939	-1.41684		argE	-0.508936
tufA	-0.10275	-0.570543		mak	0.157861
insL1	-0.528597	-9.3061		dcp	0.381334
rph	-0.291071	-2.79908		accC	0.418081
yghJ	0.188787	-0.926553		folD	0.26071
rcsB	-0.138922	-0.369427		lpxM	-0.47369
rlpA	-0.0930512	-0.236947		acpS	0.174919
ftsY	-0.0382366	-0.189832		dacB	0.491136
glnQ	-0.0950601	-0.475652		hmp	0.597343
hisA	-0.166886	-1.13658		crl	-0.538637
entE	-0.198598	0.551351		rpoN	0.225765
fadL	0.0936116	0.658048		radA	1.19917
secA	-0.0849517	-0.43604		ptrB	0.0162004
lpxB	-0.0047069	0.218505		tehB	0.337582
dnaE	-0.491246	-1.16311		frmA	-0.03361
nadB	0.121293	-0.725277		acnA	-1.08763
ugpC	0.00397036	1.40684		hflX	-0.0205567
ugpQ	0.0595497	1.10282		mnmE	-0.246696
argC	-0.148919	-1.33274		codA	0.276534
argH	-0.0804813	-1.26448		gabD	-0.382119
entF	-0.197638	0.0702652		ribD	-0.523885
nadA	-0.309224	-1.53531		aldA	-0.920392
damX	-0.0421433	0.070212		metE	0.407064
argS	-0.140882	-0.487405		htrL	0.0248468
murF	-0.167037	-0.280836		yidC	0.0325181
aroC	-0.0248237	-0.442203		msyB	-1.02819
moeA	-0.0761671	0.16789		mnmA	-0.564814
moeB	0.0180321	0.0892365		hflD	-0.437207
ung	-0.029673	-0.233235		rhlE	0.403508
udp	0.0932177	1.27115		loiP	-0.0559579
ybhB	0.177754	2.07739		ydbC	-0.452605
bioA	-0.234082	-0.473195		amiB	-0.300619
bioB	-0.5012	-2.64707		maeA	-0.419914
bioF	-0.252335	-1.08203		acuI	0.0637644
bioD1	-0.30512	-0.662584		plsC	0.351453
metH	-0.0481184	-0.639507		ftsP	0.140284
ampD	0.0870016	0.01791		waaU	-0.52612
fdhE	0.0328438	0.106813		rfaL	-0.147668
katG	0.0881228	0.620904		plsX	-1.54553
glpD	-0.0163477	4.32118		gcvT	-0.66305
rpoS	0.553683	0.975518		glnD	0.723711
sbcC	-0.0967368	-0.00870563		ahr	-0.374181
treA	0.121817	2.08738		prlC	0.15353
mngR	-0.151748	-0.734702		tktA	-0.00913268
rimL	0.11638	0.923186		emrA	0.544907
selB	-0.00338517	-0.0570222		sthA	-1.20601
proV	-0.0187769	-0.00287624		roxA	-0.51643
proW	0.0218699	-0.740006		rodZ	-0.204351
murD	-0.120022	-0.178439		acs	-0.495439
pepP	0.0728661	0.762675		wecB	-0.151677
helD	-0.0390388	-0.414746		wecC	-0.392044
ligA	-0.0545918	0.0521524		wecE	-0.711263
entA	0.236209	0.296862		wecG	0.361708
glgX	0.106406	0.876822		yifK	-1.41783
cstA	0.556214	1.33825		cyaY	0.130759
purL	-0.0687353	-0.419671		yigL	-0.688014
pepD	-0.00440102	0.385496		dcd	0.65068
prlF	-0.169686	0.127045		qorA	0.0630903
purH	-0.16974	-0.864797		metQ	0.120052
purD	-0.0924953	-0.792681		fpr	-0.435118
aroE	-0.0863119	0.0264641		nrdD	-1.57507
gcd	-0.0560355	1.10329		holC	0.181115
malQ	0.318301	0.627193		cydD	0.183469
aroP	-0.0707092	-0.254112		ftsN	-0.023775
miaA	-0.0262742	0.193183		yceH	-0.211599
selD	-0.0474906	-0.852584		pepT	-0.152349
tus	0.141726	0.870848		nadC	-0.674842
proS	-0.0327957	-0.415176		leuB	0.0434494
cysA	-0.272651	-0.347706		leuD	-0.0107064
phnB	0.710978	5.59027		ybiB	-0.492255
phnO	0.201663	1.3362		ybiC	1.411
cysP	-0.0759462	0.212371		moaD	-0.131335
cysU	-0.00826734	-0.370629		moaE	-0.0543365
cysM	-0.100896	-0.652473		metN	0.151271
fhuE	-0.275027	1.18042		basS	-0.00709037
mreC	-0.167242	-0.443381		baeS	-0.483175
gutQ	0.0217923	-0.155329		rnb	0.584649
nfsA	-0.140892	-0.368634		artI	-0.0106386
glmS	-0.0751407	-0.402085		artJ	-0.236874
cirA	-0.152011	0.0890048		dkgB	-0.246225
murG	-0.0609734	-0.154301		glnE	0.542377
betA	0.058158	1.52425		ygiF	0.42425
betB	0.00571401	-0.762809		mfd	0.581504
cysI	-0.146587	-0.499967		panB	-0.4866
cysH	-0.21745	-0.661276		modF	0.407803
priA	-0.0859921	0.123388		yedD	0.134133
murC	-0.108677	-0.313944		yedE	0.212904
ubiG	0.0132668	-0.505044		kch	0.0503855
pncB	0.0236962	-0.156222		glmM	0.0127252
minC	0.00194878	-0.0719756		ydeI	-0.434603
argD	-0.160415	-1.2071		potF	0.129314
nadE	-0.0526608	0.207166		potG	-0.115027
ggt	0.202638	2.04417		sseA	-0.727681
narZ	0.433541	3.81158		acrB	-0.0731387
pdxA	0.0193628	0.208405		yicH	0.200417
agp	0.186038	2.31151		yidR	-0.454815
tolA	0.0572539	-0.0713399		ravA	-0.468722
parE	-0.151509	-0.890232		metI	0.519212
bisC	-0.108288	-0.0131131		lptD	-0.148664
fic	0.788112	3.24724		hchA	-0.776022
fruA	-0.126429	0.358968		panC	-0.522104
fadA	0.175281	3.40353		otsA	-1.25747
cysD	-0.234873	-1.1762		otsB	-1.43245
pepQ	-0.0432687	0.651228		yciK	1.10606
speC	-0.0792469	-0.620241		nuoF	-0.546393
speA	-0.124374	-0.76702		lplA	-0.1938
fadB	0.211266	1.43503		hemN	-0.735095
katE	0.29326	2.64058		typA	-0.0661486
rna	-0.110296	0.458038		yiiM	-0.268552
yciF	0.260974	3.67209		gph	0.441412
yciC	-0.138077	-0.595687		nudC	0.0476645
ycaC	-0.0857714	3.3317		yjaG	0.268536
rnr	0.0108787	0.466029		yjbD	-0.608755
srmB	0.000780502	0.0228085		dusA	-0.283845
rne	-0.0659488	-0.199717		yeiG	-1.11295
malZ	0.369752	0.704139		yeiR	0.657331
pykA	0.0402717	0.255933		mdoG	-0.236355
lpxD	-0.142499	0.00479515		gcvP	-0.881387
ybhA	-0.225413	-2.26973		yebE	0.466303
cysS	-0.0703497	-0.518853		yebF	-0.832483
aspS	-0.0597116	-0.451516		purT	-0.259271
asnB	-0.0612506	-0.837744		lldD	0.972517
mraZ	0.00831679	1.20738		yehX	-1.27414
murE	-0.0150177	-0.336667		yehZ	-0.740749
cysQ	0.0338883	1.23737		bglX	0.0697354
gabT	0.463973	1.93514		tktB	-0.849665
pckA	0.21567	0.78066		nuoC	-0.298226
add	-0.0295319	0.730812		nuoG	-0.435724
mukB	-0.048688	-0.304593		nuoL	-0.630298
murI	-0.164095	-0.457509		yejK	0.65037
livM	-0.058816	-0.716718		mqo	0.600239
livF	-0.162682	-0.693291		ydcF	0.0278091
ispA	0.0349302	-0.281421		ahpF	0.34606
trmA	0.0104379	-1.05076		amiA	-0.15737
yigA	-0.207784	-0.923901		smtA	-0.726068
tdk	-0.126791	-0.604365		cueO	0.0293194
mutL	-0.0926038	0.575632		dsbD	-0.376842
ppsA	0.0760933	1.62386		cbpA	-0.207659
serC	-0.00751078	-0.427445		acnB	-0.697788
eco	0.0803758	0.912113		rdgC	0.570212
pssA	-0.0908146	0.278913		yadG	0.091418
phoP	-0.039982	-0.3802		rsmB	0.204525
phoQ	0.0843415	0.265851		pgm	0.999945
yicC	0.00573424	0.234792		rlmN	0.0257914
oppA	-0.0880086	-0.376163		rlmA	0.832769
cysN	-0.15203	-1.06542		lasT	0.464258
dppA	-0.0380774	0.250895		purU	-0.10611
pspE	0.55688	-0.232202		pepB	-0.542919
prc	-0.113519	-0.131222		ptsP	-0.629426
ppiB	0.0493323	0.217957		gatB	-1.26684
fmt	-0.0253513	0.203242		slp	-0.859827
cydC	-0.109193	-0.253945		dppF	1.4616
hemL	-0.0578189	-0.289842		modA	-0.812829
htpX	-0.256987	-0.57454		glcB	-0.428614
argE	-0.109944	-0.56924		mdtK	-1.30158
mutS	-0.169006	-1.30916		dhaM	-1.1169
mak	0.0976182	1.2045		rpiB	2.71295
lnt	-0.146189	-0.61919		iaaA	0.292495
dcp	0.0579599	0.365714		yhhM	0.180705
rfaC	-0.104915	-0.522684		zntA	0.832575
accC	-0.0871408	-0.601611		yhiI	0.242968
folD	-0.204408	-0.487493		rlmJ	0.0539967
yceA	-0.262036	-1.75853		yhjE	-0.146841
mrr	0.114976	-0.853797		yhjG	-1.18218
yjiA	0.315886	0.275917		yhjJ	-0.303984
lpxM	-0.14427	0.319965		yiaD	0.434503
pheP	-0.0454348	-0.671113		ghrB	0.76404
uxuA	0.256336	0.232185		yiaJ	0.0426651
dacB	-0.0676067	-0.20628		gpmI	0.687158
recG	-0.010065	0.150401		envC	-0.27067
hmp	0.201595	-2.12959		rfaF	-1.04698
crl	-0.0969724	-0.988221		rfbA	-0.745962
rpoN	-0.167913	0.0316387		glf	-0.773215
radA	-0.00448792	-0.401753		wbbI	-0.490673
ptrB	0.204236	0.618508		rfbB	-0.4272
tehB	0.0258999	-0.000114264		rfbD	-0.855264
frmA	-0.0421159	-0.464973		rluB	0.446035
acnA	0.254655	2.18427		mpl	0.280457
hflX	0.127547	0.123859		yecC	-0.418186
mnmE	-0.0971964	0.454776		gltI	-0.64349
codA	-0.146673	-0.974627		uspF	-0.199703
gabD	0.252018	1.62965		cysJ	-0.193326
ubiI	-0.0341507	-0.11459		cusA	-0.75164
ribD	0.0828878	-0.108306		rspB	0.0610027
gppA	0.0222052	-0.103186		nfsB	0.424254
aldA	0.439831	2.07864		yggL	-0.0528464
metE	-0.169593	-1.74374		degQ	-0.0984239
yidC	-0.168765	-0.872427		uxuB	0.223112
lysP	-0.0822555	-1.50604		znuA	1.52494
msyB	0.138296	1.88662		yeaD	0.351625
rfaG	-0.245935	-0.524179		erfK	-0.97555
mnmA	0.0452765	-0.301112		uspG	-0.167979
hflD	0.00780111	-0.216602		flu	0.00777971
rhlE	-0.355061	-1.4457		prmB	-0.909357
loiP	-0.0442882	0.467695		epmB	0.714611
ydbC	0.212395	1.8814		mscM	0.426528
folK	-0.12901	-0.581895		rsgA	0.494507
amiB	-0.0317275	0.188623		ytfB	0.147839
ubiC	-0.088603	-1.95198		qorB	0.654236
amyA	0.145778	2.48572		tamB	0.196665
maeA	0.00591549	0.00183419		ytfQ	-0.426002
acuI	0.0620642	0.991708		yjgM	0.683714
plsC	0.0334791	-0.624687		yjgR	-0.3575
ftsP	-0.0611521	-0.46626		yjhU	0.308534
rfaB	0.0659184	0.310253		iadA	0.435109
rfaL	-0.461203	-0.567462		rsmC	-0.0351316
plsX	-0.00775024	0.183803		yjjX	0.154779
gcvT	-0.170529	-1.47914		adhP	-1.04839
glnD	0.0528573	0.78586		nrdE	-0.0248578
ahr	0.210969	2.17074		ybaL	-0.445541
nadR	-0.0158248	0.292922		ydfG	0.0255566
prlC	-0.0171662	-0.210837		rcsD	0.0256978
lpxK	-0.0049433	0.102687		mdoD	0.320545
tktA	-0.0665786	-0.907719		nlpE	-0.180249
emrA	-0.0488785	-1.09777		qseC	1.24822
sthA	0.101232	1.22536		solA	0.125851
roxA	-0.00852555	0.392031		mltB	0.268315
rodZ	-0.0892004	0.229053		azoR	-0.343387
acs	0.619183	2.98921		fadH	-0.498085
wecB	0.0203921	-0.940689		ygjR	-0.143235
wecC	-0.0558397	-1.21274		yqjC	0.0481846
rffG	-0.122655	-1.1126		obgE	-0.0589032
wecE	-0.138591	-0.239354		hrpA	-0.0811332
wecG	-0.0434178	-0.109606		uup	-0.463331
cyaY	0.0145347	-0.0150532		kdsD	-0.149907
yigL	0.0721912	0.189846		lpoA	-0.0648235
mliC	-0.0657028	0.961952		yhbO	-1.01543
dcd	0.0378442	-0.129658		fkpA	0.256748
asmA	-0.0300392	0.192047		dxr	-0.356302
qorA	0.138718	2.19479		proQ	-0.0539629
pabC	0.184129	1.17767		luxS	-0.745573
holA	0.18267	-0.069301		ybdH	0.381781
metQ	-0.0963812	-0.45305		tsaC	0.282918
fpr	0.120622	1.14341		nudE	-0.572905
holC	0.155831	0.133526		yrfF	0.966704
dadX	-0.0761529	0.302258		ybgF	0.434618
ycgB	0.691328	2.84438		yedI	0.00279302
cydD	0.0129825	-0.133169		ybhC	0.89347
ftsN	0.0405583	0.0538888		yhgF	0.835127
menC	-0.0705495	0.16805		yhhW	0.78226
yceH	0.0014139	-0.0871967		yhhX	0.879933
hemE	-0.0652199	-0.0658988		gntK	1.09766
pepT	0.102695	1.55858		ftsK	-0.00222475
nadC	0.0228034	-0.100914		ycjG	-0.0912057
leuB	-0.00579537	0.0623226		yecM	-0.389613
leuD	0.0710698	0.120721		ygfI	0.974038
greB	-0.0318256	0.39332		rdgB	-0.32038
ybiB	0.125979	0.721316		yggW	-1.17856
ybiC	0.03204	-0.308671		yaeR	-1.23972
moaD	0.0581983	0.0477655		rstA	0.127701
moaE	-0.282647	-0.196794		ratB	-0.651416
metN	-0.224874	-0.961653		ldhA	0.207263
baeS	0.2756	0.998068		hslJ	-0.528215
rnb	-0.150074	-0.946074		ydbK	-0.275891
artI	-0.028358	0.589827		pgl	-0.429778
artJ	-0.0285366	-0.926132		ygaP	-0.416424
dkgB	0.0318715	0.517967		ysgA	-1.10068
yafC	0.121314	0.403407		rapA	0.299248
glnE	-0.105972	0.400642		mukF	-0.4791
ygiF	-0.107263	-0.230851		truB	0.506379
mfd	-0.0541682	-0.340308		rsmH	0.444562
panB	0.01518	-0.12564		rplB	0.227778
modF	-0.0949813	-0.263547		rplC	0.0177403
yedD	-0.0936279	-0.164196		gmk	-0.362804
yedE	0.0444587	-1.15961		guaC	-0.233034
kch	0.143125	-0.303828		hisH	-0.272402
aas	0.0116085	-0.721164		rplX	0.120833
glmM	-0.0557561	-0.260313		speB	0.326104
ydeI	0.284805	3.32741		hisF	-0.57187
ydeJ	0.0392238	0.785828		lipA	-0.344574
potF	-0.0765236	0.615418		lipB	-0.496495
potG	-0.0633497	0.129906		rplD	0.0257357
sseA	-0.0146116	0.467226		msbA	-0.217289
acrB	-0.0753231	-0.219482		hisG	-0.321567
yicH	0.0992207	0.684402		plsY	-0.0121187
yidR	-0.0327689	0.286936		lepA	-0.00566204
adeP	0.150794	-1.68414		hisS	-0.128706
ravA	0.151669	-0.877079		rplV	0.212728
yieP	0.242666	-0.0114957		lolA	0.394229
metI	-0.181833	-0.934073		lolB	0.389044
lptD	-0.045776	0.19053		can	0.247711
hchA	0.333607	2.76803		ribE	-0.409551
panC	-0.10776	0.292352		mdh	-1.09259
otsA	0.255515	2.70486		fldA	-0.0903148
otsB	0.160536	2.31147		rplE	-0.0194784
djlA	0.0489083	-0.0596661		mdoH	-0.53529
narP	-0.0580571	-0.245712		ispE	1.05346
nnr	-0.0718097	1.56145		ispF	-0.0599865
yciK	0.225444	-0.00159204		ispG	0.0766044
nuoF	0.127123	0.265422		ispH	-0.0572147
lplA	-0.302322	-0.528457		apaG	-1.23471
mobB	0.221687	0.241189		gpmA	-0.279837
hemN	0.0196921	-0.248584		yaeH	-0.770303
typA	-0.0981464	-0.70501		nfuA	0.317561
yihM	0.404376	3.75587		rlmB	-0.344595
yihW	-0.0970837	-0.364529		gmhA	-0.0810162
yiiM	-0.0315233	0.752907		gmhB	0.0923324
mobA	-0.140683	0.0902767		clpB	-0.324679
fdoG	-0.307707	-0.863153		mlaF	0.0276805
gph	0.0065981	-0.158744		yheS	0.546217
nudC	-0.0482601	0.621408		yhbS	-0.486029
yjaG	-0.11487	-0.18096		ydcL	-0.882002
rluF	-0.077276	-1.14473		ydcY	0.194323
dusA	-0.0641536	-0.719347		ydfZ	0.785779
yjcE	-0.0156472	-0.254941		yeaK	-0.452164
actP	0.28819	0.0832224		yebV	-1.08435
alsA	3.5706	7.41042		yebY	1.03869
yeeD	-0.429461	-1.42691		rcnR	-0.109542
yeiG	0.182257	0.464947		rcnB	0.269103
yeiR	0.0592939	-0.172388		yfcL	0.293349
mdoG	-0.0720889	-0.0642558		yfgG	0.265184
gcvP	-0.0897875	-0.754404		queE	-0.385289
yebE	0.0199208	-0.145565		cptB	-0.621903
yebF	0.112989	1.33313		yggT	0.516201
purT	-0.133212	-0.383839		yqjD	-1.63912
aidB	0.0440457	3.41589		yqjI	0.475588
lldD	0.262325	1.3666		yraP	-0.0639481
yehS	0.12088	-0.0435281		mlaB	0.174934
yehX	0.0519651	3.31355		mlaD	0.326769
yehZ	0.180032	2.19266		zapE	0.731243
bglX	0.0369148	-0.246781		yheO	0.0752872
tktB	0.165384	2.50342		ygdI	-0.0651942
nuoC	0.0159525	-0.11043		yfcD	-0.236304
nuoG	0.0118952	-0.250515		diaA	-0.145731
rluD	0.0297073	0.261915		bepA	0.0733601
yfiH	0.0974767	1.47663		yggS	-0.169183
yejK	-0.129623	-0.527531		yfcE	-0.749228
mqo	-0.217577	-4.17411		yqhA	0.262816
ydcF	0.115559	1.02759		yhaJ	0.056254
ahpF	-0.0466743	-0.697386		hldD	-0.4559
amiA	0.355711	-0.21776		grcA	0.106686
cobT	-0.204811	-0.198461		malK	-1.80258
cueO	0.0333456	-0.0511976		sra	-1.34107
dsbD	-0.11393	-0.159311		yjbJ	-2.68005
cbpA	0.116756	1.50857		rsmJ	0.673797
zapD	-0.0954513	0.186709		rpsU	0.353357
acnB	0.107367	0.484555		grxA	0.487231
rdgC	-0.0863865	-0.30435		atpE	-0.327631
yadG	-0.0628596	0.178807		pepA	0.202764
rsmB	0.126229	0.452011		rplY	0.142481
pgm	-0.0107777	0.121686		infA	-0.120226
rlmN	-0.0685637	-0.733087		baeR	0.143652
rlmA	0.0487053	-0.231703		rcsF	0.132754
lasT	0.000513231	0.207847		tatB	-0.0563191
clcA	0.378797	1.31497		tatA	-0.770176
purU	-0.00559894	-0.439022		adk	-0.117622
ychJ	0.15054	0.119766		apt	1.35275
pepB	-0.0619499	0.279102		lpp	-0.114731
nudK	0.300514	-0.361211		crr	-0.267293
fxsA	-0.322246	-2.20165		ptsG	-0.674039
ptsP	0.00709035	0.0518122		chbB	-0.641664
gatB	0.62959	0.62457		manX	-0.997224
slp	-0.157755	2.16089		manY	-1.27391
dppF	0.126777	0.0786506		manZ	-0.462079
modA	-0.07409	-0.618198		fruB	4.31109
glcB	0.248054	2.0585		gatA	-0.685759
lhgO	0.274772	1.69757		ptsN	0.167758
mdtK	-0.210043	-0.28341		gatC	-1.24695
pspF	0.0537046	-0.191125		potA	-0.145301
dhaM	0.18747	-0.2418		gadA	-1.45786
pmrD	-0.107266	-1.12344		nrdB	-0.158106
iaaA	-0.0341605	0.299966		yahK	-0.97659
yhhM	0.154838	0.872146		yahO	-0.672218
zntA	-0.0747237	0.428661		ubiF	-0.472233
rbbA	0.0799557	-1.04158		ybfF	1.14478
yhiI	-0.0439429	-0.718506		ybgL	0.473238
rlmJ	-0.0677733	0.274278		ybhK	1.7498
mdtE	-0.132172	3.8163		ybhG	-0.57315
mdtF	-0.0186213	3.18267		fiu	-0.834989
yhjD	0.171986	1.05348		ybiU	0.829967
yhjE	0.104889	-1.41438		ybiV	0.695123
yhjG	0.473852	2.41517		gsiA	0.11385
kdgK	-0.124144	-0.135674		gsiB	0.169437
yhjJ	-0.0490136	0.461569		gsiC	0.0766563
yhjK	0.312039	1.30603		yliF	-0.767826
bcsG	0.156231	0.113405		ybjP	-0.454364
yiaD	-0.229556	-1.33527		ybjS	0.824599
ghrB	0.0325655	0.166332		ltaE	1.05459
yiaJ	-0.0472924	-0.0576635		macA	1.61286
aldB	0.0452765	3.83866		ycaO	1.64647
gpmI	-0.0852462	-1.11485		ycaP	-0.840182
envC	-0.242778	-0.463625		ycbL	-0.167123
rfaF	-0.166473	-0.20316		ycbX	0.125556
rfbA	-0.102365	-0.648803		rlmL	-0.284609
rfbC	-0.27178	-1.04649		yccU	-0.0672514
glf	-0.0644287	-0.754999		rlmI	0.762189
wbbI	-0.0300983	-0.87849		ghrA	0.524509
wbbJ	-0.045092	-1.30658		ycdY	-0.0675048
wbbK	0.0588685	-0.447616		yceM	-0.831355
yddE	-0.0720076	0.108492		lolD	-0.177427
rfbB	-0.0836489	-1.03033		cobB	0.110646
rfbD	-0.132413	-0.924558		pliG	0.828248
rluB	-0.222153	-1.48788		ycgM	0.00784253
mpl	-0.118318	-0.424348		ldcA	0.638911
yecC	0.117899	0.457782		dhaL	-1.20902
gltI	0.0191545	0.499895		dhaK	-1.24355
uspF	0.0441938	0.507603		oppD	1.33501
yfjD	-0.155173	-0.529733		yciT	0.337478
cysJ	-0.0649904	-0.730776		yciW	-0.109082
menF	-0.00334229	-0.721154		puuD	0.806048
cusA	0.0414069	-0.500871		ttcA	0.821477
nfsB	-0.0539001	-1.02983		paaX	0.314362
degQ	-0.0074263	0.79283		ydcS	0.0843263
uxuR	-0.102413	-0.768309		curA	-0.852652
znuA	-0.0370728	-0.438127		yncE	-0.171719
yeaD	-0.00360719	-0.995103		ddpA	0.188617
erfK	0.34991	1.79062		sad	0.226496
uspG	0.0870306	0.411561		ynfB	0.312345
flu	0.133723	-0.280642		ydgH	0.133184
prmB	-0.12594	-0.281637		ydhJ	-0.259668
yjdJ	0.251439	1.67095		ydhF	0.145988
epmB	-0.159924	-0.781093		ynhG	-0.894038
mscM	-0.00530675	0.111781		tsaB	0.608304
rsgA	-0.0700503	-0.0225029		kdgR	-0.19681
ytfB	-0.0845539	0.461022		yebT	-0.143709
qorB	0.35068	0.775376		cmoA	0.0860391
tamB	0.0400969	-0.0214012		dcyD	-0.249683
ytfQ	0.426673	4.39537		yedY	1.04849
yjgM	-0.350093	-0.964898		mtfA	0.0979313
yjgR	0.0615592	1.52905		wzzB	0.0361667
yjhC	0.0776962	1.87714		mdtA	0.489489
yjhU	-0.187475	-0.137353		yegP	-0.884746
nanM	0.296432	2.40215		yegQ	-0.0455758
iadA	-0.0897768	-1.06924		lpxT	1.20999
yjiY	-0.17644	-0.385411		yfbR	0.228986
mdoB	0.0917846	-2.6992		sixA	1.83379
rsmC	-0.0887332	-0.324026		fadI	0.00375142
yjjU	-0.125423	1.86096		mlaA	-0.0855948
yjjX	-0.123821	-0.425174		yfdI	-1.62709
adhP	0.271678	1.94918		yfeX	0.885494
ybaL	-0.309019	-0.1656		yfeY	-0.082252
ydfG	-0.0343693	0.319534		yffS	-0.339892
yfeH	-0.106935	0.894116		maeB	-0.270127
rcsD	-0.0697232	0.1272		yfgD	0.267348
GPP2	-0.0747751	-0.595697		yfgM	-0.0633468
mdoD	-0.0208034	-0.45353		yfhM	0.342609
pdxK	0.202327	0.182462		hldE	0.528729
nlpE	0.0459962	1.02216		pdxY	1.05701
solA	-0.0379742	-0.226919		ydcI	-1.39068
mltB	-0.0465493	0.91117		zipA	0.00302912
azoR	0.0563942	-0.507344		dsbG	0.811701
patA	0.507753	1.37779		cusC	-0.18768
rlmG	-0.282225	-2.14725		rclA	-0.28948
ygjR	-0.184598	0.468108		cusF	0.0344645
yqjC	0.105427	0.417221		cusB	-0.460622
yqjG	0.297575	2.01572		yniC	0.754672
obgE	-0.115489	-0.0115621		nemA	0.311046
hrpA	-0.0767485	0.0907759		yfdH	-0.38994
nudL	-0.117886	1.33491		yagI	0.981002
ycaK	-0.188064	-1.14134		ydaM	-1.31499
lpxH	-0.172533	-0.734055		ydeN	0.177427
pqiB	0.0491753	0.421397		borD	0.945593
uup	-0.138467	-0.596436		mscK	-0.194463
kdsD	0.0121253	0.254255		mppA	0.220668
lpoA	-0.0825667	0.106016		ydgJ	0.12443
yraQ	-0.226633	-1.90438		ybbN	0.452242
yhbO	-0.0427013	2.24292		ykgG	0.382766
fkpA	-0.118787	-0.398796		sufS	-0.589312
dxr	0.11747	1.12401		glsA1	-1.3635
proQ	-0.143389	-0.925709		yqaB	-0.160147
luxS	0.00635117	0.91562		cusS	-1.22637
ybdH	-0.0614672	-0.789909		dxs	-0.293826
tsaC	-0.195467	-0.466553		sufC	-0.446768
gspA	-0.0228104	-0.764949		sufB	-0.203093
yrdD	-0.0648956	0.301141		ydjN	-0.640731
nudE	-0.112916	-0.266125		yfcF	0.0995588
yrfF	0.0968775	0.0273534		ydhQ	0.0933597
ybgF	-0.116234	-0.237715		yahJ	-0.0521319
yedI	0.0535568	0.659485		anmK	1.38641
ybhC	-0.155343	-0.679369		rsxC	-0.159055
yhgF	-0.171181	-0.508864		yfbT	0.579221
yhhW	0.194945	1.50654		sufA	-0.660705
yhhX	-0.0535489	0.266149		prr	-0.504378
ftsK	-0.00755171	-0.49556		sufD	-0.170873
mlc	0.131324	-0.0495328		gnsB	-0.245034
puuE	0.580802	0.850674		ybaY	-1.21705
nei	-0.0326914	-0.95967		thiI	-0.24894
yaiL	-0.148178	-0.536194		yajO	-0.609162
yecM	-0.0979096	-0.0954412		oppF	1.23765
yggU	-0.270395	-1.07984		ydiJ	0.016007
rdgB	-0.0394991	-0.399133		spy	0.332874
yggW	-0.0381976	0.106216		bamB	-0.412828
ldcC	0.648436	3.60688		yfcH	-0.474171
yaeR	-0.0944654	0.871971		menI	-0.197096
tilS	-0.0575758	0.124565		ydgA	-0.249362
rstA	0.171607	-0.000327805		ybdL	0.331236
ratB	0.236762	-0.268858		yfaY	0.222716
ldhA	-0.0600288	-0.0240843		bglA	-0.0369768
hslJ	-0.000314056	0.45511		yghU	0.0107145
ydbK	0.119952	2.47269		yqhD	0.18908
pgl	0.0283853	1.22419		dkgA	-0.523194
rlmD	0.0522826	-0.0103122		yqiC	-0.0591325
ysgA	0.106376	0.660019		yqjH	-0.343028
rapA	-0.045325	0.10678		ispD	-0.323084
mukF	-0.1077	-0.453877		yqcC	0.242398
rsmH	-0.0149351	-0.0232098		queF	0.354936
rplB	-0.137253	-0.78544		csdA	-0.146067
rplC	-0.12545	-0.865285		tcdA	-0.110952
ispU	-0.307368	-1.50543		yajL	0.16695
gmk	-0.143727	0.122171		fadE	-0.561843
guaC	-0.0576847	-0.278652		dinJ	0.593022
hisH	-0.0645628	-0.786591		sapA	-0.550468
rplX	-0.138024	-0.843068		yafV	-0.367151
speB	-0.105279	0.414124		mmuM	-0.0378422
hisF	-0.0545119	-0.76152		yqjK	-0.960507
lipA	-0.104145	-0.962604		truD	-0.0753887
lipB	-0.226465	-0.759865		copA	-0.227262
rplD	-0.149128	-0.822212		nudF	1.23158
msbA	-0.131539	-0.246721
hisG	-0.0528294	-1.08914
plsY	0.148801	0.826274
lepA	-0.152739	-0.549419
ybjL	0.0170845	-0.32349
hisS	-0.0267036	-0.220282
rplV	-0.0473067	-0.722686
lolA	-0.0862606	0.0591182
lolB	-0.0839358	0.168477
can	-0.0273557	0.410391
ribE	-0.0150851	-0.444236
mdh	0.097154	0.573411
fldA	-0.0685212	0.251953
rplE	-0.172799	-0.918558
mdoH	-0.0408886	-0.0438672
ispE	0.0938539	0.246974
ispF	-0.0126201	-0.394397
ispG	-0.0176706	-0.001156
ispH	-0.150145	-0.886077
apaG	-0.139884	1.19012
gpmA	0.00859935	0.501346
yaeH	0.254078	1.00216
nfuA	-0.141913	-0.724458
rlmB	-0.132944	-0.198422
gmhA	0.0986823	0.419591
gmhB	-0.129999	-0.278192
gadC	-0.178225	2.74043
clpB	-0.0187984	-0.891138
mlaF	-0.153082	-0.307891
yheS	0.0374986	-0.447993
yhbS	0.082864	0.427962
amiC	-0.176988	-0.280052
ypfJ	-0.0294709	0.845061
ydcL	0.159208	2.42097
ydcY	0.0384919	-0.129346
ydfZ	0.0359052	0.999681
ydiH	-0.139612	0.949906
yeaK	-0.0195086	-0.331701
yebO	-0.204731	-0.949819
yebV	0.416962	3.67166
yebY	-0.0667226	-0.258217
yodD	0.000778411	1.92171
rcnR	-0.0187539	0.594295
rcnB	-0.0134336	0.837498
yfcL	-0.198526	-1.60386
yfgG	0.0427925	0.444275
queE	-0.158093	0.092523
cptB	0.166427	-0.214553
yggT	0.00171527	-0.251446
yqjD	0.257597	1.41034
yqjE	-0.116281	1.42877
yqjI	-0.055464	-0.738853
yraP	-0.0898124	0.00442572
mlaD	-0.168743	-0.507749
mlaE	-0.267826	-0.374085
yrbL	-0.347375	-1.19011
zapE	0.171563	0.2375
yheO	0.215976	0.383345
ygdI	0.130308	2.54537
ygdR	-0.0795499	1.09253
yfcD	-0.181492	-0.469765
queD	0.00131401	-0.978967
bepA	-0.0426389	0.863232
yggS	0.0265881	-0.383563
rsmI	-0.134529	-0.552331
yfcE	0.0341839	0.312101
yqfB	0.0494574	0.391092
yhaJ	-0.114467	-0.305629
cutC	0.00755119	0.245697
hldD	-0.0360353	0.157746
grcA	0.0215772	-0.135029
malK	0.916683	2.73667
sra	0.22836	1.39527
yjbJ	-0.125746	2.81882
rsmJ	-0.228327	-0.0119364
rpsU	-0.162553	-0.86834
grxA	-0.116397	-0.126838
nfi	0.0713273	1.38279
pepA	0.0447537	0.138537
rplY	-0.1264	-0.8448
infA	-0.210921	-0.884791
baeR	-0.0518274	0.653146
rcsF	0.0305341	0.355134
tatC	-0.0167874	-0.191504
tatB	-0.109097	-0.477142
adk	-0.0636913	-0.571779
cutA	0.0963307	1.19495
ccmE	0.258878	0.31712
apt	-0.369706	-1.2092
amtB	-0.281907	-0.809714
lpp	-0.0310068	-0.111813
crr	0.0540861	0.267076
ptsG	0.0513736	0.314503
chbB	0.17771	0.568233
manX	0.359392	0.88753
manY	0.26311	0.582157
manZ	0.363173	1.04324
fruB	0.0763676	-0.0728097
gatA	0.238201	0.286087
ptsN	-0.223306	-0.0374876
gatC	0.447721	0.327595
potA	-0.127082	-1.06345
gadA	-0.105529	3.3641
gadB	0.0440818	3.92453
nrdB	-0.119392	-0.180738
yahK	0.168149	2.31684
yahO	0.364894	3.25885
allE	0.166586	-0.239842
ubiF	-0.025597	0.991869
ybfF	0.0685035	0.175348
ybgK	-0.121208	0.448236
ybhK	0.286643	0.453506
ybhG	-0.0843708	0.186085
ybiX	-0.476057	-0.0566254
fiu	-0.279478	0.0146926
ybiO	-0.22596	1.8805
ybiU	0.0369793	0.356553
ybiV	0.337977	1.05986
gsiA	0.0260365	0.352622
gsiB	0.000122097	0.719413
gsiC	0.110391	0.310289
yliF	-0.313236	-1.65606
yliI	-0.154594	2.29452
ybjI	0.160509	-1.62374
ybjP	0.165649	1.58095
ybjT	-0.0331915	0.700467
ltaE	-0.000831231	0.0199997
ybjD	0.164714	0.825046
ybjX	-0.380187	-2.37447
macA	-0.156019	-0.123287
macB	-0.0156292	0.147521
ycaO	-0.474181	-1.90389
ycbL	-0.0513753	0.0479437
ycbX	-0.0799736	0.0462231
rlmL	0.0231015	-0.103145
ycbZ	-0.163084	-0.476896
yccU	0.0619314	1.04487
rlmI	-0.0201165	-0.836731
ghrA	0.0352523	-0.202329
ycdX	0.185871	-0.0888651
ycdY	-0.0829324	-0.160277
yceM	0.691515	1.25798
ycfL	-0.113741	0.723444
nagZ	0.0218753	-0.0451207
lolD	-0.0481496	-0.0428334
lolE	-0.102756	-0.0531827
nagK	-0.162596	-0.00456286
cobB	0.242302	0.403553
rluE	0.0189353	0.130463
bluR	-0.15304	-0.943175
pliG	0.115668	1.15854
ycgM	0.0776241	1.21094
cvrA	0.357156	0.586588
ldcA	0.0412149	0.113864
dhaL	0.310254	0.435216
dhaK	0.411043	1.31857
oppD	-0.178519	0.362367
yciT	-0.0720648	-0.400013
yciW	-0.416947	1.01768
ycjX	-0.0895297	-1.51976
smrA	-0.448865	-0.937312
ttcA	-0.144175	-1.73613
insH5	-0.286323	-2.06198
paaX	0.0167754	0.828799
ydcP	0.0965862	-3.36818
ydcS	0.120999	3.43586
mnaT	-0.0790371	-0.045366
curA	0.20066	2.44238
yncE	-0.116953	0.0755135
lsrF	0.455658	2.20173
tam	0.302949	2.45357
sad	0.119252	0.104743
ynfB	0.041721	0.243034
ynfD	0.151902	1.6134
ydgD	0.122168	1.59323
ydgH	-0.0728397	0.0447001
ydhF	0.162438	1.54494
ynhG	0.0914108	1.87684
yeaE	-0.0169199	0.326695
yeaH	0.209676	2.84933
yeaJ	-0.116871	0.876515
yeaO	0.0418016	0.832071
yeaP	-0.0738399	-0.0305499
dmlA	-0.364183	1.7495
tsaB	-0.178927	-0.81104
kdgR	-0.117643	-0.047801
msrC	0.0326855	-0.189531
yebT	-0.0411532	0.714307
cmoA	0.0089465	-0.117141
cmoB	-0.0190227	-0.235077
dcyD	-0.0162613	0.290994
yedP	-0.0637074	3.39016
yedW	0.179265	-0.176231
hiuH	0.204233	0.999049
yedY	0.0564389	2.31136
mtfA	0.152521	0.252094
wzzB	-0.0840425	-0.607235
mdtA	0.113811	0.844919
yegP	0.212699	2.86442
yegQ	-0.159305	-1.01138
yegS	0.350984	3.44082
lpxT	0.146942	-0.516909
yfbR	0.154618	-0.000103121
sixA	-0.156416	-0.377135
mlaA	-0.228273	-0.320183
murQ	0.139196	-0.449147
yfeX	-0.0412216	-0.628647
yfeY	0.0827464	0.357683
eutL	0.129368	0.0550637
yffR	0.264516	-0.0599737
yffS	0.0125976	0.127217
maeB	0.184915	0.078148
ypfH	-0.0748048	0.801643
yfgD	-0.0102411	-0.245344
yfgJ	0.0761808	0.705621
yfgM	-0.0181699	-0.325002
yfhM	-0.0163424	0.487304
pka	0.415854	2.18429
hldE	-0.0669574	-0.200675
ydhS	0.245757	2.16735
pdxY	-0.183659	-1.74752
ydcI	-0.0468891	-0.483382
zipA	-0.00316003	0.3372
dsbG	-0.0977341	0.477032
cusC	0.0223754	0.00909965
rclA	0.211091	2.86588
cusF	0.0396881	-0.390128
rsxB	0.0669828	-2.09601
cusB	0.00861953	-0.559844
yniC	0.0560278	-0.0675705
nemA	-0.18341	-1.45344
fetA	-0.0480584	-0.439878
rsxG	-0.0124918	-0.381171
yfdH	-0.195317	-1.40139
ygaV	-0.198148	-0.307551
yagI	-0.170176	-0.141955
fetB	-0.0548421	-0.503416
ybdR	0.694974	2.33947
borD	0.057985	-1.42097
mscK	-0.136958	-0.239956
mppA	-0.110693	-0.072525
ydgJ	-0.156368	1.73987
ybbN	-0.0841213	-0.978398
alaC	-0.00856801	0.710303
sufS	0.112295	1.7557
glsA1	-0.17785	2.59573
yqaB	-0.0880891	-0.859539
cusS	0.254076	0.367374
dxs	-0.0164992	-0.189849
sufC	0.0267011	1.48864
ybbP	0.121852	0.342921
sufB	0.155189	1.73917
yfcG	0.597607	3.38859
ydjN	-0.224395	-0.59042
yfcF	0.284694	2.28257
ydhQ	-0.0911963	-0.514273
yaiW	-0.125453	0.247395
mhpR	0.353549	-0.177244
anmK	0.0483211	0.409116
astC	0.472467	3.07555
rsxC	-0.190946	-2.20695
yfbT	0.00735327	-0.277129
ydiU	-0.0259009	0.640537
sufA	-0.0347479	1.1827
prr	-0.0922001	2.81868
sufD	0.103084	1.95451
gnsB	-0.069774	-0.0343315
ybaY	0.0370068	2.51182
thiI	-0.13159	-0.938132
yajO	0.171111	1.81218
oppF	-0.0480466	-0.632359
yniA	0.391672	3.05096
ydiJ	0.0311683	-0.457226
spy	0.160576	1.71166
queC	-0.0782161	-0.147868
bamB	-0.0774646	-0.0523773
yfcH	0.0201372	0.96902
menI	-0.0419486	-0.679377
maa	0.205264	-0.263471
ydgA	0.0537028	1.10932
ybdL	0.0336582	-0.653134
yfaY	-0.0549506	0.117689
GPD1	2.52947	6.2714
ygeR	-0.0884856	0.340056
bglA	0.0398685	0.053976
yghU	0.15118	1.53526
gpr	-0.0210379	1.03497
yqhC	0.0896097	-0.535304
yqhD	-0.0626834	-0.430228
dkgA	0.00224427	1.58071
yqiC	-0.012707	0.0762537
yqjH	0.0885227	0.785611
ispD	-0.122326	-0.311818
yqcC	-0.0176465	-0.483387
queF	-0.0673999	0.0107157
yajL	-0.118372	0.126353
fadE	0.758128	2.61418
yafJ	0.325108	1.00956
sapA	0.098	1.07636
yafV	-0.0104468	1.1199
mmuP	-0.0990938	-2.27368
mmuM	-0.115577	-0.379907
truD	-0.123493	-0.425846
copA	-0.0187585	0.191166
nudF	-0.0598988	0.143093

## Sheet: Fig. 2e
Growth of △cra strain (OD600)														△cra strain				△cra strain
	Replicate 1	Replicate 2	Replicate 1	Replicate 2	Replicate 1	Replicate 2	Replicate 1	Replicate 2	Replicate 1	Replicate 2	Replicate 1	Replicate 2		Growth rate (h-1)				Glycerol (mM)
Time (h)	0% ara	0% ara	0.1% ara	0.1% ara	0.3% ara	0.3% ara	0.5% ara	0.5% ara	1% ara	1% ara	2% ara	2% ara		ara (%)	Replicate 1	Replicate 2		ara (%)	Replicate 1	Replicate 2
0.0711111	0.00816	0.00816	0.02368	0.01592	0.0198	0.00428	0.00816	0.01592	0.00816	0.01204	0.01592	0.01592		0	0.45551	0.455425		0	2.62716	2.40413
0.154444	0.00816	0.00816	0.01592	0.01592	0.0198	0.00428	0.01204	0.01592	0.00816	0.01204	0.01592	0.01592		0.1	0.398974	0.3944		0.1	20.7455	18.9687
0.237778	0.00816	0.00816	0.01592	0.01592	0.0198	0.00428	0.01204	0.01592	0.00816	0.01204	0.01592	0.01592		0.3	0.202911	0.230115		0.3	28.0857	27.0371
0.321111	0.01204	0.00816	0.01592	0.0198	0.0198	0.00816	0.01204	0.01592	0.00816	0.01204	0.01592	0.01592		0.5	0.192301	0.169896		0.5	20.8911	18.59
0.404444	0.01204	0.00816	0.01592	0.0198	0.02368	0.00816	0.01204	0.01592	0.00816	0.01204	0.01592	0.01592		1	0.146301	0.13246		1	16.0559	15.1238
0.487778	0.01204	0.01204	0.0198	0.0198	0.02368	0.00816	0.01204	0.01592	0.00816	0.01204	0.01592	0.01592		2	0.041628	0.0279443		2	7.46322	5.99018
0.571111	0.01204	0.00816	0.01592	0.0198	0.02368	0.00816	0.01204	0.01592	0.00816	0.01204	0.0198	0.01592
0.654444	0.01204	0.01204	0.0198	0.0198	0.02368	0.00816	0.01204	0.01592	0.00816	0.01204	0.0198	0.01592
0.737778	0.01204	0.01204	0.0198	0.0198	0.02368	0.00816	0.01204	0.01592	0.00816	0.01204	0.0198	0.01592
0.821111	0.01204	0.01204	0.0198	0.0198	0.02368	0.00816	0.01204	0.01592	0.00816	0.01204	0.0198	0.01592
0.904444	0.01204	0.01204	0.0198	0.0198	0.02368	0.01204	0.01592	0.01592	0.00816	0.01204	0.0198	0.01592
0.987778	0.01592	0.01592	0.02368	0.02368	0.02756	0.01204	0.01592	0.0198	0.00816	0.01592	0.0198	0.0198
1.07111	0.01592	0.01592	0.02368	0.02368	0.02756	0.01204	0.01592	0.0198	0.01204	0.01592	0.0198	0.0198
1.15444	0.01592	0.01592	0.02368	0.02368	0.02756	0.01592	0.0198	0.0198	0.01204	0.01592	0.0198	0.0198
1.23778	0.01592	0.01592	0.02368	0.02368	0.03144	0.01592	0.0198	0.02368	0.01204	0.01592	0.0198	0.0198
1.32111	0.0198	0.01592	0.02368	0.02368	0.03144	0.01592	0.0198	0.02756	0.01204	0.01592	0.0198	0.0198
1.40444	0.0198	0.0198	0.02368	0.02756	0.03144	0.0198	0.0198	0.02756	0.01592	0.0198	0.0198	0.0198
1.48778	0.0198	0.0198	0.02756	0.02756	0.03144	0.0198	0.0198	0.02756	0.0198	0.02368	0.0198	0.0198
1.57111	0.0198	0.0198	0.02756	0.02756	0.03144	0.0198	0.0198	0.02756	0.0198	0.02368	0.0198	0.0198
1.65444	0.0198	0.0198	0.02756	0.02756	0.03532	0.0198	0.02368	0.02756	0.0198	0.02368	0.0198	0.02368
1.73778	0.0198	0.0198	0.02756	0.02756	0.03532	0.0198	0.02368	0.02756	0.0198	0.0198	0.02368	0.02368
1.82111	0.0198	0.0198	0.02756	0.02756	0.03532	0.0198	0.02368	0.02756	0.0198	0.02368	0.02368	0.02368
1.90444	0.02368	0.0198	0.02756	0.02756	0.03532	0.0198	0.02368	0.02756	0.0198	0.02368	0.02368	0.02368
1.98778	0.02368	0.02368	0.02756	0.02756	0.03532	0.0198	0.02368	0.02756	0.0198	0.02368	0.02368	0.02756
2.07111	0.02368	0.02368	0.03144	0.03144	0.03532	0.0198	0.02368	0.03144	0.0198	0.02368	0.02756	0.02756
2.15444	0.02368	0.02368	0.03144	0.03144	0.03532	0.02368	0.02368	0.03144	0.0198	0.02368	0.02756	0.02756
2.23778	0.02368	0.02368	0.03144	0.03144	0.03532	0.02368	0.02368	0.02756	0.0198	0.02368	0.02756	0.02756
2.32111	0.02368	0.02368	0.03144	0.03144	0.03532	0.02368	0.02368	0.03144	0.0198	0.02368	0.02756	0.02756
2.40444	0.02368	0.02756	0.03144	0.03144	0.0392	0.02368	0.02368	0.03144	0.0198	0.02368	0.02756	0.02756
2.48778	0.02756	0.02756	0.03144	0.03532	0.0392	0.02368	0.02368	0.03144	0.0198	0.02368	0.02756	0.02756
2.57111	0.02756	0.02756	0.03532	0.03532	0.0392	0.02368	0.02368	0.03144	0.02368	0.02368	0.02756	0.02756
2.65444	0.02756	0.02756	0.03532	0.03532	0.0392	0.02368	0.02368	0.03144	0.02368	0.02368	0.02756	0.02756
2.73778	0.03144	0.03144	0.0392	0.0392	0.0392	0.02756	0.02756	0.03144	0.0198	0.02368	0.02756	0.02756
2.82111	0.03144	0.03144	0.03532	0.0392	0.0392	0.02756	0.02756	0.03144	0.0198	0.02368	0.02756	0.02756
2.90444	0.03144	0.03144	0.0392	0.0392	0.04308	0.02756	0.02756	0.03532	0.02368	0.02368	0.02756	0.02756
2.98778	0.03532	0.03532	0.0392	0.0392	0.04308	0.02756	0.02756	0.03532	0.02368	0.02368	0.02756	0.02756
3.07111	0.03532	0.03532	0.0392	0.04308	0.04308	0.02756	0.02756	0.03532	0.02368	0.02756	0.02756	0.02756
3.15444	0.03532	0.03532	0.04308	0.04308	0.04308	0.03144	0.02756	0.03532	0.02368	0.02756	0.02756	0.02756
3.23778	0.03532	0.0392	0.04308	0.04308	0.04308	0.03144	0.02756	0.03532	0.02368	0.02756	0.02756	0.02756
3.32111	0.0392	0.0392	0.04308	0.04696	0.04696	0.03144	0.02756	0.0392	0.02756	0.02756	0.02756	0.02756
3.40444	0.0392	0.0392	0.04696	0.04696	0.04696	0.03532	0.03144	0.0392	0.02756	0.03144	0.02756	0.02756
3.48778	0.04308	0.04308	0.04696	0.05084	0.04696	0.03532	0.03144	0.0392	0.03144	0.03532	0.02756	0.02756
3.57111	0.04308	0.04308	0.04696	0.05084	0.04696	0.03532	0.03144	0.0392	0.03532	0.03144	0.02756	0.02756
3.65444	0.04308	0.04308	0.05084	0.05084	0.05084	0.03532	0.03144	0.0392	0.02756	0.03144	0.02756	0.02756
3.73778	0.04696	0.04696	0.05084	0.05472	0.05084	0.0392	0.03144	0.0392	0.03144	0.03532	0.02756	0.02756
3.82111	0.04696	0.04696	0.05472	0.05472	0.05084	0.0392	0.03144	0.0392	0.03144	0.03144	0.02756	0.02756
3.90444	0.05084	0.05084	0.05472	0.0586	0.05084	0.0392	0.03144	0.0392	0.03144	0.03532	0.02756	0.02756
3.98778	0.05084	0.05084	0.0586	0.0586	0.05472	0.0392	0.03144	0.0392	0.02756	0.03532	0.02756	0.02756
4.07111	0.05472	0.05472	0.0586	0.06248	0.05472	0.0392	0.03532	0.04308	0.03144	0.03532	0.02756	0.02756
4.15444	0.05472	0.0586	0.06248	0.06248	0.05472	0.04308	0.03532	0.04308	0.02756	0.03532	0.03144	0.03144
4.23778	0.0586	0.0586	0.06248	0.06636	0.05472	0.04308	0.03532	0.04308	0.02756	0.03144	0.02756	0.02756
4.32111	0.06248	0.06248	0.06636	0.06636	0.0586	0.04308	0.03532	0.04308	0.02756	0.03144	0.03144	0.03144
4.40444	0.06248	0.06248	0.06636	0.07024	0.0586	0.04308	0.03532	0.04308	0.02756	0.03144	0.02756	0.02756
4.48778	0.06636	0.06636	0.07024	0.07024	0.0586	0.04696	0.03532	0.04308	0.02756	0.03144	0.03144	0.03144
4.57111	0.07024	0.07024	0.07412	0.07412	0.0586	0.04696	0.03532	0.04308	0.02756	0.03144	0.03144	0.03144
4.65444	0.07024	0.07024	0.07412	0.07412	0.0586	0.04696	0.0392	0.04308	0.02756	0.03144	0.03144	0.03144
4.73778	0.07412	0.07412	0.078	0.078	0.0586	0.04696	0.0392	0.04696	0.02756	0.03144	0.03532	0.03144
4.82111	0.078	0.078	0.078	0.08188	0.06248	0.04696	0.0392	0.04696	0.03144	0.03144	0.0392	0.03532
4.90444	0.078	0.08188	0.08188	0.08576	0.06248	0.05084	0.0392	0.04696	0.03144	0.03144	0.03532	0.03532
4.98778	0.08188	0.08188	0.08576	0.08576	0.06248	0.05084	0.0392	0.04696	0.03144	0.03532	0.03532	0.03532
5.07111	0.08576	0.08576	0.08576	0.08964	0.06636	0.05084	0.0392	0.04696	0.03144	0.03532	0.03532	0.03532
5.15444	0.08964	0.08964	0.08964	0.09352	0.06636	0.05472	0.04308	0.04696	0.03144	0.03532	0.03532	0.0392
5.23778	0.09352	0.09352	0.09352	0.0974	0.06636	0.05472	0.04308	0.05084	0.03144	0.03532	0.03532	0.03532
5.32111	0.0974	0.0974	0.10516	0.10128	0.07024	0.0586	0.04308	0.05084	0.03144	0.03532	0.03144	0.03532
5.40444	0.10128	0.10128	0.10128	0.10516	0.07024	0.0586	0.04308	0.05084	0.03144	0.03532	0.03144	0.0392
5.48778	0.10516	0.10904	0.10516	0.10516	0.07024	0.0586	0.04308	0.05084	0.03144	0.03532	0.03144	0.03144
5.57111	0.10904	0.11292	0.10904	0.11292	0.07024	0.0586	0.04696	0.05084	0.03144	0.03532	0.03144	0.0392
5.65444	0.11292	0.1168	0.11292	0.1168	0.07412	0.06248	0.04696	0.05472	0.03532	0.03532	0.03144	0.03144
5.73778	0.12068	0.12068	0.1168	0.12068	0.07412	0.06248	0.04696	0.05472	0.03532	0.0392	0.03144	0.03144
5.82111	0.12456	0.12844	0.12456	0.12456	0.07412	0.06248	0.04696	0.05472	0.03532	0.0392	0.03144	0.03532
5.90444	0.12844	0.13232	0.12844	0.12844	0.078	0.06248	0.04696	0.05472	0.03532	0.0392	0.03144	0.03532
5.98778	0.1362	0.14008	0.13232	0.13232	0.078	0.06636	0.04696	0.0586	0.03532	0.0392	0.03144	0.03532
6.07111	0.14008	0.14396	0.1362	0.14008	0.078	0.06636	0.05084	0.05472	0.03532	0.0392	0.03144	0.03144
6.15444	0.14784	0.15172	0.14396	0.14396	0.078	0.07024	0.05084	0.0586	0.03532	0.0392	0.03532	0.03532
6.23778	0.15172	0.1556	0.14784	0.14784	0.08188	0.07024	0.05084	0.0586	0.03532	0.0392	0.03144	0.03532
6.32111	0.15948	0.16336	0.15172	0.1556	0.08188	0.07024	0.05084	0.0586	0.03532	0.0392	0.03532	0.03532
6.40444	0.16724	0.17112	0.16336	0.15948	0.08188	0.07412	0.05084	0.0586	0.03532	0.0392	0.03144	0.03532
6.48778	0.17112	0.17888	0.16336	0.16724	0.08576	0.07412	0.05472	0.06248	0.0392	0.0392	0.03144	0.03532
6.57111	0.18276	0.18664	0.17112	0.17112	0.08576	0.078	0.05472	0.06248	0.0392	0.04308	0.03532	0.03532
6.65444	0.18664	0.19052	0.175	0.175	0.08964	0.078	0.05472	0.06248	0.0392	0.04308	0.03144	0.03532
6.73778	0.1944	0.20216	0.18276	0.18276	0.08964	0.078	0.0586	0.06248	0.0392	0.04308	0.03532	0.03532
6.82111	0.20216	0.20992	0.19052	0.19052	0.08964	0.078	0.0586	0.06248	0.0392	0.04308	0.03144	0.03532
6.90444	0.2138	0.21768	0.19828	0.19828	0.09352	0.08188	0.0586	0.06636	0.0392	0.04308	0.03532	0.03532
6.98778	0.22156	0.22544	0.20216	0.20604	0.09352	0.08188	0.0586	0.06636	0.0392	0.04308	0.03532	0.03532
7.07111	0.22932	0.23708	0.20992	0.20992	0.0974	0.08188	0.0586	0.06636	0.0392	0.04308	0.03532	0.03532
7.15444	0.24096	0.24484	0.21768	0.21768	0.0974	0.08576	0.06248	0.07024	0.04308	0.04308	0.03532	0.03532
7.23778	0.24872	0.25648	0.22544	0.22544	0.0974	0.08576	0.06248	0.07024	0.04308	0.04308	0.03532	0.03532
7.32111	0.25648	0.26424	0.2332	0.2332	0.10128	0.08964	0.06248	0.07024	0.04308	0.04308	0.03532	0.03532
7.40444	0.26812	0.27588	0.24096	0.24096	0.10128	0.08964	0.06636	0.07024	0.04308	0.04696	0.03532	0.0392
7.48778	0.27976	0.28752	0.24872	0.24872	0.10516	0.09352	0.06636	0.07024	0.04308	0.04696	0.03532	0.03532
7.57111	0.2914	0.29916	0.25648	0.26036	0.10516	0.09352	0.06636	0.07412	0.04308	0.04696	0.03532	0.03532
7.65444	0.30304	0.3108	0.26812	0.26812	0.10904	0.0974	0.06636	0.07412	0.04308	0.04696	0.03532	0.03532
7.73778	0.31468	0.32632	0.27588	0.27588	0.10904	0.0974	0.07024	0.07412	0.04696	0.04696	0.03532	0.03532
7.82111	0.3302	0.33796	0.28752	0.28752	0.11292	0.10128	0.07024	0.07412	0.04696	0.04696	0.03532	0.03532
7.90444	0.34184	0.3496	0.29528	0.29528	0.11292	0.10128	0.07024	0.078	0.04696	0.04696	0.03532	0.03532
7.98778	0.35348	0.36512	0.30692	0.30692	0.1168	0.10516	0.07024	0.078	0.04696	0.05084	0.03532	0.03532
8.07111	0.36512	0.37676	0.31856	0.31468	0.1168	0.10516	0.07412	0.078	0.04696	0.05084	0.03532	0.03532
8.15444	0.38064	0.39228	0.32632	0.32632	0.12068	0.10904	0.07412	0.08188	0.04696	0.05084	0.03532	0.0392
8.23778	0.39616	0.40392	0.33408	0.33796	0.12068	0.10904	0.07412	0.08188	0.04696	0.05084	0.03532	0.03532
8.32111	0.41168	0.41944	0.34572	0.34572	0.12456	0.11292	0.078	0.08188	0.05084	0.05084	0.03532	0.03532
8.40444	0.4272	0.43496	0.35736	0.35736	0.12844	0.1168	0.078	0.08188	0.05084	0.05472	0.03532	0.0392
8.48778	0.44272	0.45048	0.37288	0.369	0.12844	0.1168	0.078	0.08576	0.05084	0.05472	0.03532	0.03532
8.57111	0.45824	0.466	0.37676	0.38064	0.13232	0.12068	0.078	0.08576	0.05084	0.05472	0.03532	0.0392
8.65444	0.47376	0.48152	0.3884	0.3884	0.13232	0.12068	0.08188	0.08576	0.05084	0.05472	0.03532	0.0392
8.73778	0.48928	0.49704	0.40004	0.40392	0.1362	0.12456	0.08188	0.08964	0.05084	0.05472	0.03532	0.0392
8.82111	0.5048	0.51644	0.41556	0.41556	0.14008	0.12844	0.08576	0.08964	0.05084	0.0586	0.0392	0.0392
8.90444	0.5242	0.53196	0.4272	0.4272	0.14008	0.12844	0.08576	0.09352	0.05472	0.05472	0.0392	0.0392
8.98778	0.53972	0.55136	0.4466	0.43884	0.14396	0.13232	0.08576	0.09352	0.05472	0.0586	0.0392	0.0392
9.07111	0.55912	0.57076	0.45048	0.45048	0.14396	0.13232	0.08964	0.09352	0.05472	0.0586	0.03532	0.0392
9.15444	0.57852	0.58628	0.46212	0.466	0.14784	0.1362	0.08964	0.0974	0.05472	0.0586	0.0392	0.0392
9.23778	0.59404	0.60568	0.47764	0.47764	0.15172	0.14008	0.08964	0.0974	0.05472	0.0586	0.0392	0.0392
9.32111	0.61344	0.6212	0.48928	0.48928	0.15172	0.14008	0.09352	0.0974	0.0586	0.0586	0.0392	0.0392
9.40444	0.62896	0.6406	0.5048	0.5048	0.1556	0.14396	0.09352	0.10128	0.0586	0.06248	0.0392	0.0392
9.48778	0.64448	0.65224	0.51644	0.52032	0.15948	0.14784	0.09352	0.10128	0.0586	0.06248	0.0392	0.0392
9.57111	0.66	0.67164	0.53196	0.53196	0.15948	0.14784	0.0974	0.10516	0.0586	0.06248	0.0392	0.0392
9.65444	0.67552	0.68328	0.55524	0.54748	0.16336	0.15172	0.0974	0.10516	0.06248	0.06248	0.0392	0.0392
9.73778	0.68716	0.6988	0.56688	0.55912	0.16724	0.1556	0.10128	0.10516	0.06248	0.06248	0.0392	0.0392
9.82111	0.70656	0.7182	0.57076	0.57464	0.17112	0.15948	0.10128	0.10904	0.06248	0.06636	0.0392	0.0392
9.90444	0.72596	0.73372	0.58628	0.58628	0.17112	0.15948	0.10516	0.10904	0.06248	0.06636	0.0392	0.0392
9.98778	0.74148	0.757	0.6018	0.6018	0.175	0.16336	0.10516	0.11292	0.06248	0.06636	0.0392	0.0392
10.0711	0.76476	0.7764	0.61344	0.60956	0.17888	0.16724	0.10516	0.11292	0.06248	0.06636	0.0392	0.0392
10.1544	0.78804	0.80356	0.62508	0.6212	0.18276	0.17112	0.10904	0.11292	0.06636	0.06636	0.0392	0.04308
10.2378	0.80744	0.82684	0.63284	0.63284	0.18276	0.17112	0.10904	0.1168	0.06636	0.07024	0.0392	0.0392
10.3211	0.82684	0.84236	0.64448	0.6406	0.18664	0.175	0.11292	0.1168	0.06636	0.07024	0.0392	0.0392
10.4044	0.84236	0.86952	0.65612	0.65224	0.19052	0.17888	0.11292	0.12068	0.06636	0.07024	0.0392	0.0392
10.4878	0.854	0.90056	0.66776	0.66776	0.1944	0.18664	0.1168	0.12456	0.07024	0.07024	0.0392	0.04308
10.5711	0.8734	0.9122	0.68328	0.68328	0.1944	0.18664	0.1168	0.12456	0.07024	0.07412	0.0392	0.04308
10.6544	0.88892	0.9316	0.6988	0.6988	0.19828	0.19052	0.12068	0.12456	0.07024	0.07412	0.0392	0.04308
10.7378	0.90832	0.951	0.71432	0.71432	0.20216	0.1944	0.12068	0.12844	0.07412	0.07412	0.0392	0.04308
10.8211	0.91996	0.97428	0.73372	0.72984	0.20604	0.19828	0.12456	0.12844	0.07412	0.07412	0.04308	0.04308
10.9044	0.94324	0.9898	0.757	0.74924	0.20992	0.19828	0.12456	0.13232	0.07412	0.078	0.0392	0.04308
10.9878	0.9704	1.00144	0.76864	0.76864	0.2138	0.20216	0.12844	0.13232	0.07412	0.078	0.04308	0.04308
11.0711	0.98592	1.02472	0.78028	0.78028	0.2138	0.20604	0.12844	0.1362	0.07412	0.078	0.0392	0.04308
11.1544	0.98204	1.03636	0.7958	0.7958	0.21768	0.20992	0.13232	0.14008	0.078	0.08188	0.04308	0.04308
11.2378	1.00144	1.05188	0.81132	0.80744	0.22156	0.2138	0.13232	0.14008	0.078	0.078	0.04308	0.04308
11.3211	1.04412	1.07516	0.82684	0.82684	0.22544	0.21768	0.1362	0.14396	0.078	0.08188	0.04308	0.04308
11.4044	1.05576	1.0868	0.84236	0.84236	0.22932	0.22156	0.14008	0.14396	0.078	0.08188	0.04308	0.04308
11.4878	1.07128	1.09844	0.85788	0.85788	0.2332	0.22544	0.14008	0.14784	0.08188	0.08188	0.04308	0.04308
11.5711	1.09068	1.11396	0.8734	0.8734	0.23708	0.22932	0.14396	0.14784	0.08188	0.08188	0.04308	0.04696
11.6544	1.10232	1.12948	0.88892	0.88892	0.24096	0.2332	0.14396	0.15172	0.08188	0.08576	0.04308	0.04308
11.7378	1.11008	1.14112	0.90444	0.90056	0.24484	0.2332	0.14784	0.15172	0.08576	0.08576	0.04308	0.04696
11.8211	1.1062	1.15276	0.91996	0.91608	0.24872	0.24096	0.14784	0.1556	0.08576	0.08576	0.04308	0.04696
11.9044	1.11784	1.17216	0.9316	0.92772	0.2526	0.24096	0.15172	0.15948	0.08576	0.08964	0.04308	0.04696
11.9878	1.14112	1.17992	0.94712	0.94324	0.25648	0.24872	0.15172	0.15948	0.08576	0.08964	0.04308	0.04696
12.0711	1.15664	1.19156	0.95876	0.95876	0.26036	0.2526	0.1556	0.16336	0.08964	0.08964	0.04308	0.04696
12.1544	1.17216	1.2032	0.97428	0.9704	0.26424	0.25648	0.15948	0.16336	0.08964	0.09352	0.04308	0.04696
12.2378	1.19156	1.20708	0.98592	0.98204	0.26812	0.25648	0.15948	0.16724	0.08964	0.09352	0.04308	0.04696
12.3211	1.2032	1.2226	1.00532	0.99756	0.272	0.26424	0.16336	0.17112	0.09352	0.09352	0.04696	0.04696
12.4044	1.21872	1.22648	1.0092	1.0092	0.27588	0.26812	0.16724	0.17112	0.09352	0.0974	0.04696	0.04696
12.4878	1.23036	1.242	1.02084	1.01696	0.27976	0.272	0.16724	0.175	0.09352	0.0974	0.04696	0.04696
12.5711	1.242	1.24976	1.03248	1.0286	0.28364	0.27588	0.17112	0.17888	0.0974	0.0974	0.04696	0.04696
12.6544	1.25364	1.27304	1.04024	1.03636	0.28752	0.27976	0.175	0.17888	0.0974	0.10128	0.04696	0.04696
12.7378	1.26528	1.27692	1.05188	1.048	0.2914	0.28364	0.175	0.18276	0.10128	0.10128	0.04696	0.04696
12.8211	1.26916	1.28468	1.05964	1.05576	0.29528	0.28752	0.17888	0.18276	0.10128	0.10128	0.04696	0.04696
12.9044	1.2808	1.29244	1.0674	1.0674	0.30304	0.2914	0.18276	0.18664	0.10128	0.10516	0.04696	0.04696
12.9878	1.28468	1.3002	1.07516	1.07516	0.30692	0.29916	0.18664	0.19052	0.10128	0.10516	0.04696	0.05084
13.0711	1.29244	1.31184	1.08292	1.08292	0.3108	0.30304	0.18664	0.1944	0.10516	0.10516	0.04696	0.05084
13.1544	1.3002	1.32348	1.09068	1.09068	0.31468	0.30692	0.19052	0.19828	0.10516	0.10904	0.04696	0.05084
13.2378	1.30408	1.32736	1.10232	1.1062	0.31856	0.3108	0.1944	0.19828	0.10904	0.10904	0.04696	0.05084
13.3211	1.31184	1.33124	1.11008	1.1256	0.32244	0.31468	0.1944	0.20216	0.10904	0.10904	0.04696	0.05084
13.4044	1.31572	1.33512	1.1256	1.12172	0.3302	0.32244	0.19828	0.20604	0.10904	0.11292	0.04696	0.05084
13.4878	1.32348	1.34676	1.145	1.14112	0.3302	0.32632	0.20216	0.20992	0.11292	0.11292	0.04696	0.05084
13.5711	1.32348	1.35064	1.145	1.14888	0.33796	0.3302	0.20604	0.20992	0.11292	0.11292	0.05084	0.05084
13.6544	1.33124	1.35452	1.15276	1.15664	0.34184	0.33408	0.20992	0.2138	0.1168	0.1168	0.04696	0.05084
13.7378	1.33124	1.3584	1.16052	1.16052	0.34572	0.33796	0.2138	0.21768	0.1168	0.1168	0.05084	0.05084
13.8211	1.33512	1.36228	1.1644	1.1644	0.3496	0.34184	0.2138	0.22156	0.1168	0.12068	0.05084	0.05084
13.9044	1.339	1.36228	1.17216	1.17216	0.35736	0.3496	0.21768	0.22156	0.12068	0.12068	0.05084	0.05084
13.9878	1.34288	1.36228	1.16828	1.16828	0.36124	0.35348	0.22156	0.22544	0.12068	0.12068	0.05084	0.05472
14.0711	1.35064	1.37004	1.17604	1.17992	0.36512	0.35736	0.22544	0.22932	0.12068	0.12456	0.05084	0.05472
14.1544	1.34676	1.36616	1.18768	1.17216	0.369	0.36124	0.22544	0.2332	0.12456	0.12456	0.05084	0.05472
14.2378	1.34676	1.37392	1.18768	1.1838	0.37288	0.36512	0.22932	0.23708	0.12456	0.12844	0.05084	0.05472
14.3211	1.35452	1.37392	1.18768	1.17992	0.38064	0.37288	0.2332	0.23708	0.12844	0.12844	0.05084	0.05472
14.4044	1.35452	1.38168	1.19156	1.1838	0.38452	0.37676	0.23708	0.24096	0.12844	0.13232	0.05084	0.05472
14.4878	1.3584	1.3778	1.19544	1.19544	0.3884	0.38452	0.24096	0.24484	0.13232	0.13232	0.05084	0.05472
14.5711	1.35452	1.38168	1.19544	1.18768	0.39228	0.3884	0.24096	0.24872	0.13232	0.13232	0.05084	0.05472
14.6544	1.3584	1.38168	1.19932	1.2032	0.40004	0.39228	0.24484	0.2526	0.1362	0.1362	0.05472	0.05472
14.7378	1.3584	1.38168	1.2032	1.20708	0.40392	0.40004	0.24872	0.25648	0.1362	0.1362	0.05472	0.05472
14.8211	1.3584	1.38168	1.20708	1.21096	0.4078	0.40392	0.2526	0.26036	0.1362	0.14008	0.05472	0.05472
14.9044	1.3584	1.38168	1.21096	1.21096	0.41168	0.4078	0.25648	0.26424	0.14008	0.14008	0.05472	0.05472
14.9878	1.36228	1.38168	1.20708	1.21484	0.41944	0.41168	0.26036	0.26812	0.14008	0.14396	0.05472	0.05472
15.0711	1.3584	1.38168	1.21096	1.21872	0.42332	0.41556	0.26424	0.272	0.14396	0.14396	0.05472	0.0586
15.1544	1.35452	1.38168	1.21872	1.21484	0.4272	0.42332	0.26812	0.27588	0.14396	0.14396	0.05472	0.0586
15.2378	1.3584	1.3778	1.21872	1.21872	0.43496	0.43108	0.272	0.27976	0.14396	0.14784	0.05472	0.0586
15.3211	1.35452	1.3778	1.21872	1.2226	0.43884	0.43496	0.27588	0.28364	0.14784	0.14784	0.0586	0.0586
15.4044	1.35452	1.3778	1.21872	1.2226	0.44272	0.43884	0.27976	0.28364	0.14784	0.15172	0.05472	0.0586
15.4878	1.35064	1.37392	1.21872	1.2226	0.45048	0.44272	0.28364	0.2914	0.15172	0.15172	0.0586	0.0586
15.5711	1.35064	1.37392	1.2226	1.2226	0.45436	0.45048	0.28752	0.2914	0.15172	0.1556	0.0586	0.0586
15.6544	1.35064	1.37004	1.2226	1.22648	0.45824	0.45436	0.2914	0.29528	0.1556	0.15948	0.0586	0.0586
15.7378	1.34676	1.37004	1.21872	1.2226	0.46212	0.46212	0.29528	0.29916	0.1556	0.15948	0.0586	0.0586
15.8211	1.34676	1.36616	1.21872	1.2226	0.46988	0.466	0.29916	0.30692	0.15948	0.16336	0.0586	0.06248
15.9044	1.339	1.36228	1.21872	1.2226	0.47376	0.46988	0.30304	0.3108	0.16336	0.16336	0.0586	0.06248
15.9878	1.339	1.36228	1.21484	1.2226	0.47764	0.47764	0.30692	0.3108	0.16336	0.16724	0.0586	0.06248
16.0711	1.33512	1.3584	1.21484	1.2226	0.4854	0.48152	0.3108	0.31468	0.16724	0.16724	0.0586	0.06248
16.1544	1.33124	1.3584	1.21872	1.21872	0.48928	0.48928	0.31468	0.32244	0.16724	0.17112	0.0586	0.06248
16.2378	1.33124	1.35452	1.21484	1.2226	0.49704	0.49316	0.31856	0.32244	0.17112	0.17112	0.0586	0.06248
16.3211	1.33124	1.34676	1.21484	1.2226	0.50092	0.50092	0.32244	0.3302	0.17112	0.175	0.0586	0.06248
16.4044	1.33124	1.35452	1.21484	1.21872	0.50868	0.5048	0.32632	0.33408	0.175	0.175	0.06248	0.06248
16.4878	1.32736	1.35452	1.21096	1.21872	0.51256	0.50868	0.3302	0.33796	0.175	0.17888	0.0586	0.06636
16.5711	1.32736	1.34676	1.21096	1.21872	0.51644	0.51644	0.33408	0.33796	0.17888	0.17888	0.06248	0.06248
16.6544	1.3196	1.34288	1.21096	1.21872	0.5242	0.52032	0.33796	0.34572	0.17888	0.18276	0.06248	0.06636
16.7378	1.32348	1.339	1.21484	1.21872	0.52808	0.52808	0.34184	0.34572	0.18276	0.18276	0.06248	0.06636
16.8211	1.3196	1.35064	1.21872	1.21872	0.53584	0.53196	0.34184	0.35348	0.18664	0.18664	0.06248	0.06636
16.9044	1.3196	1.34288	1.21096	1.21872	0.53972	0.53972	0.3496	0.35736	0.18664	0.19052	0.06248	0.06636
16.9878	1.3196	1.339	1.21096	1.21872	0.54748	0.5436	0.35348	0.36124	0.19052	0.19052	0.06248	0.06636
17.0711	1.3196	1.34288	1.21096	1.21872	0.55136	0.55136	0.35736	0.36512	0.19052	0.1944	0.06636	0.06636
17.1544	1.32348	1.34288	1.20708	1.21484	0.55912	0.55524	0.36124	0.369	0.1944	0.1944	0.06248	0.06636
17.2378	1.3196	1.34288	1.20708	1.21484	0.563	0.563	0.36512	0.37288	0.1944	0.19828	0.06636	0.06636
17.3211	1.3196	1.34288	1.20708	1.21872	0.56688	0.56688	0.369	0.37288	0.19828	0.20216	0.06636	0.07024
17.4044	1.3196	1.34288	1.20708	1.21484	0.57464	0.57076	0.37288	0.38064	0.19828	0.20216	0.06636	0.06636
17.4878	1.3196	1.34676	1.20708	1.21484	0.5824	0.57852	0.37676	0.38064	0.20216	0.20604	0.06636	0.07024
17.5711	1.3196	1.34288	1.20708	1.21484	0.58628	0.58628	0.38064	0.3884	0.20216	0.20604	0.06636	0.07024
17.6544	1.3196	1.34676	1.20708	1.21484	0.59016	0.59016	0.38452	0.39228	0.20604	0.2138	0.06636	0.07024
17.7378	1.32348	1.34676	1.20708	1.21096	0.59792	0.59792	0.3884	0.39616	0.20992	0.2138	0.07024	0.07024
17.8211	1.32348	1.34288	1.20708	1.21096	0.6018	0.6018	0.39616	0.40004	0.20992	0.21768	0.06636	0.07412
17.9044	1.3196	1.34288	1.20708	1.21484	0.60956	0.60956	0.40004	0.4078	0.2138	0.21768	0.07024	0.07024
17.9878	1.3196	1.34676	1.21096	1.21484	0.61344	0.61732	0.40392	0.41168	0.2138	0.22156	0.06636	0.07412
18.0711	1.31572	1.33512	1.20708	1.21096	0.6212	0.6212	0.4078	0.41556	0.21768	0.22156	0.07024	0.07412
18.1544	1.3196	1.33124	1.20708	1.21096	0.62896	0.62508	0.41168	0.41944	0.22156	0.22544	0.07024	0.07412
18.2378	1.3196	1.339	1.2032	1.21096	0.63284	0.63284	0.41556	0.42332	0.22156	0.22544	0.07024	0.07412
18.3211	1.3196	1.34288	1.2032	1.21096	0.6406	0.6406	0.42332	0.4272	0.22544	0.22932	0.07024	0.07412
18.4044	1.3196	1.33512	1.19932	1.21096	0.64448	0.64448	0.4272	0.43496	0.22544	0.22932	0.07024	0.078
18.4878	1.31572	1.33124	1.2032	1.20708	0.65224	0.65224	0.43108	0.43884	0.22932	0.2332	0.07412	0.078
18.5711	1.3196	1.33124	1.19932	1.20708	0.65612	0.65612	0.43496	0.44272	0.22932	0.23708	0.07412	0.078
18.6544	1.3196	1.33124	1.19932	1.20708	0.66388	0.66388	0.43884	0.4466	0.2332	0.23708	0.07024	0.078
18.7378	1.3196	1.32736	1.19932	1.20708	0.66776	0.66776	0.4466	0.45048	0.2332	0.23708	0.07412	0.078
18.8211	1.31572	1.32736	1.19932	1.20708	0.67552	0.67552	0.45048	0.45824	0.23708	0.24096	0.07412	0.078
18.9044	1.3196	1.32736	1.19932	1.20708	0.6794	0.68328	0.45436	0.46212	0.24096	0.24484	0.07412	0.078
18.9878	1.31572	1.339	1.19932	1.20708	0.68328	0.68716	0.45824	0.466	0.24096	0.24872	0.07412	0.078
19.0711	1.3196	1.32736	1.21484	1.20708	0.69104	0.69492	0.46212	0.46988	0.24484	0.24872	0.07412	0.08188
19.1544	1.31184	1.33124	1.19544	1.20708	0.6988	0.6988	0.46988	0.47376	0.24872	0.2526	0.07412	0.08188
19.2378	1.3196	1.33124	1.19932	1.2032	0.70268	0.70656	0.47376	0.48152	0.24872	0.25648	0.07412	0.08188
19.3211	1.31572	1.33124	1.2032	1.2032	0.70656	0.71432	0.47764	0.4854	0.2526	0.25648	0.078	0.08188
19.4044	1.31572	1.32736	1.19932	1.2032	0.71432	0.7182	0.48152	0.48928	0.25648	0.26036	0.078	0.08188
19.4878	1.3196	1.33124	1.19544	1.2032	0.72208	0.72596	0.48928	0.49316	0.25648	0.26424	0.078	0.08188
19.5711	1.31572	1.33124	1.21096	1.2032	0.72596	0.72984	0.49316	0.50092	0.26036	0.26424	0.078	0.08188
19.6544	1.31572	1.33512	1.19544	1.2032	0.72984	0.73372	0.49704	0.5048	0.26424	0.26812	0.078	0.08576
19.7378	1.31572	1.32736	1.19544	1.2032	0.7376	0.74148	0.5048	0.50868	0.26424	0.272	0.078	0.08576
19.8211	1.3196	1.33512	1.19544	1.2032	0.74148	0.74924	0.50868	0.51644	0.26812	0.27588	0.08188	0.08576
19.9044	1.31572	1.33124	1.19932	1.2032	0.74924	0.75312	0.51256	0.52032	0.26812	0.27588	0.08188	0.08576
19.9878	1.31572	1.32736	1.19544	1.2032	0.757	0.76088	0.52032	0.5242	0.272	0.27976	0.08188	0.08576

## Sheet: Fig. 3e
Growth of pBAD-Cra strain (OD600)														pBAD-Cra strain				pBAD-Cra strain
	Replicate 1	Replicate 2	Replicate 1	Replicate 2	Replicate 1	Replicate 2	Replicate 1	Replicate 2	Replicate 1	Replicate 2	Replicate 1	Replicate 2		Growth rate (h-1)				Glycerol (mM)
Time (h)	0% ara	0% ara	0.1% ara	0.1% ara	0.3% ara	0.3% ara	0.5% ara	0.5% ara	1% ara	1% ara	2% ara	2% ara		ara (%)	Replicate 1	Replicate 2		ara (%)	Replicate 1	Replicate 2
0.0711111	0.00816	0.01592	0.01592	0.01592	0.01592	0.00816	0.00428	0.01204	0.02368	0.01592	0.00816	0.00816		0	0.419245	0.427133		0	2.36252	1.68592
0.154444	0.01204	0.01592	0.01592	0.0198	0.01592	0.00816	0.00428	0.01204	0.0198	0.01592	0.00816	0.00816		0.1	0.426413	0.417273		0.1	8.23718	7.38832
0.237778	0.01204	0.01592	0.01204	0.0198	0.01592	0.00816	0.00816	0.01204	0.02368	0.01592	0.00816	0.00816		0.3	0.362884	0.369415		0.3	25.5807	17.8119
0.321111	0.01204	0.01592	0.01592	0.0198	0.01592	0.00816	0.00816	0.01592	0.02368	0.01592	0.00816	0.00816		0.5	0.318847	0.308091		0.5	34.3232	34.0486
0.404444	0.01592	0.01592	0.01592	0.0198	0.01592	0.00816	0.00816	0.01592	0.02368	0.01592	0.00816	0.00816		1	0.258475	0.268074		1	46.4987	43.9812
0.487778	0.01592	0.01592	0.01592	0.0198	0.0198	0.00816	0.00816	0.01592	0.02368	0.01592	0.00816	0.00816		2	0.21307	0.203559		2	28.7848	28.8306
0.571111	0.01592	0.01592	0.01592	0.0198	0.01592	0.00816	0.00816	0.01592	0.02368	0.01592	0.00816	0.00816
0.654444	0.01592	0.0198	0.01592	0.0198	0.0198	0.00816	0.00816	0.01592	0.02368	0.01592	0.00816	0.00816
0.737778	0.01592	0.0198	0.0198	0.0198	0.0198	0.01204	0.00816	0.01592	0.02368	0.01592	0.00816	0.00816
0.821111	0.0198	0.0198	0.0198	0.02368	0.0198	0.01204	0.00816	0.01592	0.02368	0.01592	0.00816	0.00816
0.904444	0.0198	0.0198	0.02368	0.02368	0.0198	0.01204	0.00816	0.01592	0.02368	0.01592	0.00816	0.00816
0.987778	0.0198	0.0198	0.02368	0.02368	0.0198	0.01204	0.00816	0.01592	0.02368	0.01592	0.00816	0.00816
1.07111	0.02368	0.02368	0.02368	0.02756	0.02368	0.01592	0.01204	0.0198	0.02368	0.0198	0.00816	0.01204
1.15444	0.02368	0.02368	0.02756	0.02756	0.02368	0.0198	0.01204	0.02368	0.02368	0.0198	0.01204	0.01204
1.23778	0.02368	0.02368	0.02756	0.02756	0.02756	0.0198	0.01592	0.02368	0.02756	0.02368	0.01204	0.01204
1.32111	0.02368	0.02368	0.02756	0.02756	0.02756	0.02368	0.01592	0.02756	0.03144	0.02368	0.01204	0.01204
1.40444	0.02368	0.02368	0.02756	0.03144	0.02756	0.02368	0.01592	0.02756	0.03144	0.02756	0.01592	0.01204
1.48778	0.02368	0.02368	0.02756	0.03144	0.02756	0.02368	0.0198	0.02756	0.03144	0.02756	0.01592	0.01592
1.57111	0.02756	0.02756	0.02756	0.03144	0.03144	0.02368	0.0198	0.02756	0.03144	0.02756	0.01592	0.01592
1.65444	0.02756	0.02756	0.02756	0.03144	0.03144	0.02368	0.0198	0.03144	0.03532	0.02756	0.0198	0.0198
1.73778	0.02756	0.02756	0.03144	0.03144	0.03144	0.02368	0.0198	0.03144	0.03532	0.02756	0.01592	0.0198
1.82111	0.02756	0.02756	0.02756	0.03532	0.03144	0.02756	0.02368	0.02756	0.03532	0.02756	0.0198	0.0198
1.90444	0.02756	0.02756	0.02756	0.03532	0.03144	0.02756	0.02368	0.03144	0.03532	0.03144	0.0198	0.0198
1.98778	0.02756	0.02756	0.03144	0.03532	0.03144	0.02756	0.0198	0.03144	0.03532	0.03144	0.0198	0.0198
2.07111	0.03144	0.03144	0.03144	0.03532	0.03144	0.02756	0.02368	0.03144	0.0392	0.03144	0.0198	0.0198
2.15444	0.03144	0.03144	0.03144	0.03532	0.03532	0.02756	0.02368	0.03144	0.03532	0.03144	0.0198	0.0198
2.23778	0.03144	0.03144	0.03144	0.0392	0.03532	0.02756	0.02368	0.03144	0.03532	0.03144	0.0198	0.0198
2.32111	0.03144	0.03144	0.03532	0.0392	0.03532	0.03144	0.02368	0.03532	0.0392	0.03532	0.0198	0.02368
2.40444	0.03532	0.03532	0.03532	0.0392	0.0392	0.03144	0.02756	0.03532	0.0392	0.03144	0.0198	0.0198
2.48778	0.03532	0.03532	0.03532	0.0392	0.0392	0.03144	0.02756	0.03532	0.0392	0.03532	0.0198	0.02368
2.57111	0.03532	0.03532	0.03532	0.04308	0.0392	0.03532	0.02756	0.0392	0.0392	0.03532	0.02368	0.02368
2.65444	0.0392	0.0392	0.0392	0.04308	0.04308	0.03532	0.02756	0.0392	0.0392	0.03532	0.0198	0.02368
2.73778	0.0392	0.0392	0.0392	0.04696	0.04308	0.03532	0.03144	0.04308	0.04308	0.0392	0.02368	0.02368
2.82111	0.0392	0.0392	0.0392	0.04696	0.04308	0.0392	0.03144	0.04308	0.04308	0.0392	0.02368	0.02368
2.90444	0.04308	0.04308	0.04308	0.04696	0.04696	0.0392	0.03532	0.04308	0.04308	0.0392	0.02368	0.02368
2.98778	0.04308	0.04308	0.04308	0.05084	0.04696	0.04308	0.03532	0.04696	0.04696	0.0392	0.02368	0.02756
3.07111	0.04696	0.04696	0.04696	0.05084	0.05084	0.04308	0.0392	0.04696	0.04696	0.04308	0.02756	0.02756
3.15444	0.04696	0.04696	0.04696	0.05472	0.05084	0.04696	0.0392	0.04696	0.04696	0.04308	0.02756	0.02756
3.23778	0.05084	0.05084	0.05084	0.0586	0.05472	0.04696	0.04308	0.05084	0.05084	0.04696	0.02756	0.03144
3.32111	0.05472	0.05472	0.05472	0.0586	0.0586	0.05472	0.05084	0.0586	0.0586	0.05472	0.03144	0.03144
3.40444	0.0586	0.05472	0.05472	0.06248	0.06248	0.0586	0.05472	0.05472	0.0586	0.0586	0.03532	0.03532
3.48778	0.0586	0.0586	0.05472	0.06248	0.06248	0.05472	0.05084	0.05472	0.0586	0.05472	0.03144	0.03144
3.57111	0.0586	0.0586	0.0586	0.06636	0.06248	0.0586	0.05084	0.0586	0.0586	0.05472	0.03532	0.03144
3.65444	0.06248	0.06248	0.0586	0.06636	0.06248	0.0586	0.05472	0.0586	0.0586	0.05472	0.03532	0.03532
3.73778	0.06636	0.06248	0.06248	0.07024	0.06636	0.0586	0.05472	0.06248	0.06248	0.05472	0.03532	0.03532
3.82111	0.06636	0.06636	0.06248	0.07024	0.07024	0.06248	0.0586	0.06248	0.06248	0.0586	0.0392	0.03532
3.90444	0.07024	0.06636	0.06636	0.07412	0.07024	0.06636	0.0586	0.06636	0.06248	0.0586	0.0392	0.0392
3.98778	0.07412	0.07024	0.07024	0.07412	0.07412	0.06636	0.0586	0.06636	0.06636	0.0586	0.0392	0.0392
4.07111	0.07412	0.07412	0.07024	0.078	0.07412	0.07024	0.06248	0.07024	0.06636	0.0586	0.0392	0.0392
4.15444	0.078	0.078	0.07412	0.08188	0.078	0.07412	0.06636	0.07412	0.06636	0.06248	0.04308	0.04308
4.23778	0.08188	0.078	0.078	0.08576	0.08188	0.07412	0.06636	0.07412	0.07024	0.06636	0.04308	0.04696
4.32111	0.08576	0.08188	0.08188	0.08576	0.08576	0.078	0.07024	0.078	0.07412	0.06636	0.04696	0.04696
4.40444	0.08576	0.08576	0.08188	0.08964	0.08576	0.08188	0.07412	0.078	0.07412	0.07024	0.04696	0.04696
4.48778	0.08964	0.08964	0.08576	0.09352	0.08964	0.08576	0.07412	0.08188	0.07412	0.07024	0.04696	0.05084
4.57111	0.09352	0.09352	0.08964	0.0974	0.09352	0.08964	0.078	0.08576	0.078	0.07412	0.05084	0.05472
4.65444	0.0974	0.09352	0.09352	0.0974	0.09352	0.08964	0.078	0.08576	0.078	0.07412	0.04696	0.05472
4.73778	0.10128	0.0974	0.0974	0.10128	0.0974	0.09352	0.08188	0.08964	0.078	0.07412	0.04696	0.05472
4.82111	0.10516	0.10128	0.10128	0.10516	0.10128	0.0974	0.08576	0.09352	0.08188	0.078	0.04696	0.05084
4.90444	0.10904	0.10516	0.10516	0.10904	0.10516	0.10128	0.08964	0.0974	0.08576	0.078	0.04696	0.0586
4.98778	0.11292	0.10904	0.10904	0.11292	0.10904	0.10516	0.09352	0.10128	0.08576	0.078	0.04696	0.05084
5.07111	0.12068	0.1168	0.11292	0.12068	0.11292	0.10904	0.0974	0.10516	0.08964	0.08188	0.05084	0.0586
5.15444	0.12456	0.12068	0.1168	0.12456	0.1168	0.11292	0.0974	0.10904	0.08964	0.08188	0.05084	0.05472
5.23778	0.12844	0.12456	0.12068	0.12844	0.12068	0.1168	0.10516	0.10904	0.09352	0.08576	0.05084	0.06248
5.32111	0.13232	0.12844	0.12844	0.13232	0.12456	0.12068	0.10516	0.11292	0.09352	0.08576	0.05084	0.05472
5.40444	0.14008	0.13232	0.13232	0.1362	0.12844	0.12456	0.10904	0.1168	0.0974	0.08964	0.05084	0.0586
5.48778	0.14396	0.14008	0.1362	0.14396	0.1362	0.13232	0.11292	0.12068	0.10128	0.08964	0.05472	0.0586
5.57111	0.14784	0.14396	0.14396	0.14784	0.14008	0.1362	0.1168	0.12456	0.10128	0.09352	0.05472	0.0586
5.65444	0.1556	0.15172	0.14784	0.1556	0.14396	0.14008	0.12068	0.12844	0.10516	0.0974	0.0586	0.0586
5.73778	0.16336	0.1556	0.1556	0.15948	0.15172	0.14784	0.12456	0.13232	0.10516	0.10128	0.0586	0.06248
5.82111	0.16724	0.16336	0.15948	0.16724	0.1556	0.15172	0.12844	0.1362	0.10904	0.10128	0.0586	0.06248
5.90444	0.175	0.17112	0.16724	0.175	0.15948	0.1556	0.13232	0.14008	0.11292	0.10516	0.0586	0.06248
5.98778	0.17888	0.175	0.175	0.18276	0.16724	0.16336	0.1362	0.14396	0.1168	0.10904	0.06248	0.06636
6.07111	0.18664	0.18276	0.17888	0.18664	0.175	0.16724	0.14008	0.14784	0.1168	0.10904	0.06248	0.06636
6.15444	0.1944	0.19052	0.19052	0.1944	0.17888	0.175	0.14784	0.15172	0.12068	0.11292	0.06248	0.07024
6.23778	0.20216	0.19828	0.19828	0.20216	0.18664	0.17888	0.15172	0.15948	0.12456	0.1168	0.06636	0.07024
6.32111	0.20992	0.20604	0.20216	0.20992	0.19052	0.18664	0.1556	0.16336	0.12844	0.12068	0.06636	0.07412
6.40444	0.21768	0.2138	0.20992	0.21768	0.19828	0.19052	0.15948	0.16724	0.12844	0.12068	0.07024	0.07024
6.48778	0.22544	0.22156	0.22156	0.22544	0.20604	0.19828	0.16724	0.175	0.13232	0.12456	0.07024	0.07412
6.57111	0.2332	0.22932	0.22932	0.23708	0.2138	0.20604	0.17112	0.17888	0.1362	0.12844	0.07024	0.07412
6.65444	0.24484	0.24096	0.23708	0.24484	0.21768	0.2138	0.175	0.18276	0.14008	0.12844	0.07412	0.078
6.73778	0.2526	0.24872	0.24484	0.2526	0.22544	0.22156	0.17888	0.18664	0.14396	0.1362	0.07412	0.078
6.82111	0.26424	0.25648	0.25648	0.26424	0.2332	0.22932	0.18276	0.19052	0.14396	0.1362	0.07412	0.078
6.90444	0.272	0.26812	0.26424	0.27588	0.24096	0.23708	0.19052	0.19828	0.14784	0.14008	0.078	0.08188
6.98778	0.28364	0.27976	0.27588	0.28364	0.24872	0.24484	0.19828	0.20604	0.15172	0.14396	0.078	0.08188
7.07111	0.29528	0.2914	0.28752	0.29528	0.25648	0.2526	0.20216	0.20992	0.1556	0.14784	0.08188	0.08188
7.15444	0.30692	0.30304	0.29916	0.30692	0.26812	0.26036	0.20604	0.2138	0.15948	0.15172	0.08188	0.08576
7.23778	0.31856	0.31468	0.3108	0.31856	0.272	0.26812	0.2138	0.22156	0.16336	0.1556	0.08188	0.08576
7.32111	0.3302	0.32632	0.32244	0.3302	0.28364	0.27588	0.21768	0.22544	0.16724	0.1556	0.08188	0.08964
7.40444	0.34184	0.34184	0.33408	0.34184	0.2914	0.28752	0.22544	0.2332	0.17112	0.16336	0.08576	0.08964
7.48778	0.35736	0.35348	0.3496	0.35348	0.30304	0.29528	0.22932	0.23708	0.175	0.16336	0.08576	0.08964
7.57111	0.369	0.36512	0.36124	0.369	0.3108	0.30692	0.23708	0.24484	0.17888	0.17112	0.08964	0.09352
7.65444	0.38064	0.38064	0.37288	0.38064	0.32244	0.31468	0.24096	0.2526	0.18276	0.17112	0.08964	0.09352
7.73778	0.39616	0.39616	0.38452	0.39616	0.3302	0.32632	0.24872	0.25648	0.18664	0.17888	0.09352	0.0974
7.82111	0.41168	0.41168	0.40004	0.4078	0.34184	0.33796	0.25648	0.26424	0.19052	0.17888	0.09352	0.0974
7.90444	0.4272	0.42332	0.41556	0.42332	0.35348	0.34572	0.26424	0.272	0.1944	0.18276	0.09352	0.10128
7.98778	0.44272	0.43884	0.43108	0.43884	0.36124	0.35736	0.26812	0.27588	0.19828	0.18664	0.0974	0.10128
8.07111	0.45436	0.45824	0.4466	0.45436	0.37288	0.36512	0.27588	0.28364	0.20216	0.19052	0.0974	0.10128
8.15444	0.47376	0.47376	0.46212	0.46988	0.38064	0.37676	0.28364	0.2914	0.20604	0.1944	0.10128	0.10516
8.23778	0.48928	0.48928	0.48152	0.4854	0.39228	0.3884	0.2914	0.29528	0.20992	0.19828	0.10128	0.10516
8.32111	0.50868	0.50868	0.49704	0.50092	0.40392	0.40004	0.29528	0.30692	0.2138	0.20216	0.10516	0.10904
8.40444	0.5242	0.5242	0.51256	0.52032	0.41168	0.41168	0.30304	0.3108	0.21768	0.20604	0.10516	0.10904
8.48778	0.5436	0.53972	0.53196	0.53972	0.42332	0.42332	0.3108	0.31856	0.22156	0.2138	0.10516	0.11292
8.57111	0.563	0.55912	0.55136	0.55524	0.43496	0.43108	0.31856	0.32632	0.22544	0.21768	0.10904	0.1168
8.65444	0.5824	0.57852	0.56688	0.57464	0.4466	0.44272	0.32632	0.33408	0.22932	0.22156	0.10904	0.1168
8.73778	0.59792	0.59792	0.58628	0.59404	0.45824	0.45436	0.33408	0.34184	0.2332	0.22544	0.11292	0.1168
8.82111	0.61732	0.61344	0.60568	0.61344	0.47376	0.46988	0.34184	0.3496	0.24096	0.22932	0.11292	0.12068
8.90444	0.63672	0.63284	0.62508	0.62896	0.4854	0.48152	0.3496	0.35736	0.24484	0.2332	0.1168	0.12068
8.98778	0.65612	0.65224	0.6406	0.64836	0.49704	0.49316	0.35736	0.36512	0.24872	0.23708	0.1168	0.12456
9.07111	0.67164	0.67164	0.66	0.66388	0.50868	0.5048	0.36124	0.37288	0.2526	0.24484	0.1168	0.12456
9.15444	0.69104	0.68716	0.6794	0.68328	0.52032	0.51644	0.369	0.38064	0.26036	0.24872	0.12068	0.12456
9.23778	0.70656	0.70656	0.69104	0.6988	0.53584	0.53196	0.37676	0.3884	0.26424	0.2526	0.12068	0.12844
9.32111	0.72208	0.7182	0.70656	0.71432	0.54748	0.5436	0.3884	0.39616	0.26812	0.25648	0.12456	0.12844
9.40444	0.73372	0.73372	0.72208	0.72596	0.55912	0.55524	0.39616	0.40392	0.27588	0.26424	0.12456	0.13232
9.48778	0.74924	0.74536	0.7376	0.74536	0.57076	0.56688	0.40392	0.41168	0.27976	0.26812	0.12844	0.13232
9.57111	0.76864	0.76864	0.757	0.76088	0.58628	0.57852	0.41168	0.41944	0.28364	0.272	0.12844	0.1362
9.65444	0.78416	0.78804	0.7764	0.78028	0.59792	0.59404	0.41944	0.43108	0.2914	0.27976	0.12844	0.1362
9.73778	0.80744	0.81132	0.7958	0.80356	0.60956	0.60568	0.4272	0.43884	0.29528	0.28364	0.13232	0.1362
9.82111	0.81908	0.82296	0.8152	0.82296	0.6212	0.61732	0.43884	0.4466	0.30304	0.28752	0.13232	0.14008
9.90444	0.84624	0.84624	0.8346	0.84236	0.63284	0.62896	0.44272	0.45436	0.30692	0.29528	0.1362	0.14008
9.98778	0.86564	0.86952	0.854	0.86176	0.64836	0.64448	0.45436	0.46212	0.3108	0.29916	0.1362	0.14008
10.0711	0.88116	0.88116	0.86952	0.87728	0.65612	0.65612	0.46212	0.46988	0.31468	0.30692	0.1362	0.14396
10.1544	0.90056	0.90056	0.8928	0.90056	0.67164	0.67164	0.46988	0.47764	0.32244	0.3108	0.14008	0.14396
10.2378	0.93548	0.92772	0.90444	0.9122	0.68328	0.68328	0.47764	0.48928	0.32632	0.31468	0.14008	0.14784
10.3211	0.951	0.95488	0.9316	0.93548	0.69492	0.69492	0.48928	0.49316	0.3302	0.32244	0.14396	0.14784
10.4044	0.96264	0.9704	0.951	0.95876	0.70656	0.70656	0.49704	0.5048	0.33796	0.32632	0.14396	0.14784
10.4878	0.98592	0.98204	0.9704	0.9704	0.7182	0.72208	0.5048	0.51256	0.34184	0.33408	0.14784	0.15172
10.5711	1.0092	1.01308	0.9898	0.9898	0.72984	0.72984	0.51256	0.52032	0.3496	0.33796	0.14784	0.15172
10.6544	1.04024	1.03248	1.01308	1.01308	0.74148	0.74148	0.52032	0.52808	0.35736	0.34184	0.14784	0.1556
10.7378	1.05188	1.04412	1.0286	1.02472	0.75312	0.75312	0.53196	0.53972	0.35736	0.3496	0.14784	0.1556
10.8211	1.07128	1.0674	1.04412	1.04024	0.76476	0.76864	0.53972	0.54748	0.36512	0.35348	0.15172	0.15948
10.9044	1.09068	1.09844	1.07516	1.05576	0.78028	0.78028	0.54748	0.55524	0.37288	0.36124	0.15172	0.15948
10.9878	1.11396	1.11784	1.09844	1.07904	0.7958	0.7958	0.55524	0.563	0.37676	0.36512	0.1556	0.15948
11.0711	1.1256	1.1256	1.11008	1.09456	0.80744	0.80744	0.563	0.57464	0.38452	0.369	0.1556	0.16336
11.1544	1.14112	1.145	1.13336	1.12172	0.82296	0.82684	0.57076	0.5824	0.3884	0.37676	0.1556	0.16336
11.2378	1.14888	1.1644	1.145	1.13336	0.83848	0.83848	0.57852	0.59016	0.39228	0.38064	0.15948	0.16336
11.3211	1.16828	1.17992	1.16828	1.1644	0.854	0.854	0.59016	0.59792	0.40004	0.3884	0.15948	0.16724
11.4044	1.17604	1.19156	1.18768	1.17992	0.8734	0.8734	0.59792	0.60568	0.40392	0.39228	0.15948	0.16724
11.4878	1.2032	1.21096	1.20708	1.19544	0.88892	0.88892	0.60568	0.61344	0.41168	0.40004	0.16336	0.17112
11.5711	1.21484	1.23424	1.2226	1.21096	0.90056	0.90832	0.61344	0.6212	0.41556	0.40392	0.16336	0.17112
11.6544	1.23424	1.23812	1.23424	1.2226	0.91608	0.91996	0.6212	0.62896	0.42332	0.41168	0.16724	0.17112
11.7378	1.242	1.23424	1.25364	1.2226	0.9316	0.93548	0.63284	0.63672	0.4272	0.41556	0.16724	0.17112
11.8211	1.24588	1.26528	1.26528	1.25364	0.94324	0.951	0.6406	0.64836	0.43108	0.42332	0.16724	0.175
11.9044	1.2614	1.2614	1.27304	1.2614	0.95488	0.96264	0.64836	0.65612	0.43884	0.4272	0.17112	0.175
11.9878	1.26916	1.28856	1.28856	1.28468	0.9704	0.97816	0.65224	0.66388	0.44272	0.43108	0.17112	0.175
12.0711	1.27692	1.3002	1.29632	1.2808	0.98204	0.99368	0.66388	0.67164	0.45048	0.43884	0.17112	0.17888
12.1544	1.28856	1.31572	1.30796	1.30796	0.99368	1.00532	0.67164	0.6794	0.45436	0.44272	0.17112	0.17888
12.2378	1.30796	1.3196	1.30796	1.3002	1.0092	1.01696	0.6794	0.68716	0.46212	0.45048	0.175	0.17888
12.3211	1.31184	1.32736	1.33124	1.32348	1.02084	1.0286	0.68716	0.69492	0.466	0.45436	0.175	0.17888
12.4044	1.3196	1.339	1.33124	1.32348	1.03248	1.04412	0.69492	0.70268	0.47376	0.46212	0.17888	0.18276
12.4878	1.33124	1.34676	1.35064	1.33124	1.04024	1.05188	0.70268	0.71044	0.47764	0.466	0.17888	0.18276
12.5711	1.339	1.36228	1.3584	1.35452	1.05188	1.06352	0.71044	0.7182	0.48152	0.46988	0.17888	0.18276
12.6544	1.34676	1.37004	1.34288	1.36228	1.05964	1.07128	0.72208	0.72596	0.48928	0.47764	0.17888	0.18664
12.7378	1.36616	1.37004	1.35064	1.37392	1.07128	1.08292	0.72984	0.73372	0.49316	0.48152	0.17888	0.18664
12.8211	1.37004	1.37392	1.37004	1.3778	1.07904	1.09068	0.7376	0.74148	0.49704	0.4854	0.18276	0.18664
12.9044	1.38168	1.38556	1.3778	1.38556	1.0868	1.09844	0.74536	0.75312	0.5048	0.48928	0.18276	0.18664
12.9878	1.38944	1.38168	1.38168	1.38556	1.09456	1.11008	0.75312	0.757	0.50868	0.49704	0.18276	0.19052
13.0711	1.3972	1.38944	1.38944	1.38944	1.1062	1.11396	0.76088	0.76476	0.51644	0.50092	0.18664	0.19052
13.1544	1.40884	1.38944	1.38944	1.38944	1.11396	1.1256	0.76476	0.77252	0.52032	0.50868	0.18664	0.19052
13.2378	1.41272	1.3972	1.39332	1.39332	1.11784	1.13336	0.77252	0.78028	0.5242	0.50868	0.18664	0.19052
13.3211	1.4166	1.40108	1.3972	1.38944	1.1256	1.14112	0.78028	0.78804	0.52808	0.51644	0.18664	0.1944
13.4044	1.42436	1.40884	1.3972	1.40108	1.13336	1.14888	0.78804	0.7958	0.53196	0.52032	0.19052	0.1944
13.4878	1.42436	1.4166	1.40108	1.3972	1.14112	1.15664	0.7958	0.79968	0.53584	0.5242	0.19052	0.1944
13.5711	1.43212	1.4166	1.40108	1.3972	1.145	1.16052	0.79968	0.80744	0.5436	0.53196	0.19052	0.19828
13.6544	1.42824	1.42824	1.40884	1.40108	1.14888	1.16828	0.80744	0.8152	0.54748	0.53584	0.19052	0.19828
13.7378	1.436	1.42436	1.40496	1.40108	1.15664	1.17216	0.8152	0.81908	0.55136	0.53972	0.1944	0.19828
13.8211	1.436	1.436	1.41272	1.40496	1.16052	1.17992	0.81908	0.82684	0.55524	0.5436	0.1944	0.19828
13.9044	1.436	1.43988	1.41272	1.40496	1.16828	1.1838	0.82684	0.83072	0.55912	0.54748	0.1944	0.19828
13.9878	1.436	1.44376	1.4166	1.40884	1.17216	1.19156	0.8346	0.83848	0.563	0.55136	0.1944	0.20216
14.0711	1.43988	1.44764	1.4166	1.40884	1.17992	1.19544	0.84236	0.84624	0.56688	0.55524	0.19828	0.20216
14.1544	1.43988	1.44376	1.4166	1.41272	1.17992	1.19932	0.85012	0.854	0.57076	0.55912	0.19828	0.20216
14.2378	1.43988	1.44376	1.40884	1.40884	1.1838	1.20708	0.85788	0.86176	0.57464	0.563	0.19828	0.20216
14.3211	1.44376	1.44764	1.4166	1.41272	1.19156	1.20708	0.86564	0.86952	0.5824	0.56688	0.19828	0.20604
14.4044	1.436	1.44376	1.41272	1.40884	1.19156	1.21484	0.86952	0.87728	0.5824	0.57076	0.20216	0.20604
14.4878	1.43988	1.44376	1.41272	1.41272	1.19544	1.21484	0.88116	0.88504	0.58628	0.57464	0.20216	0.20604
14.5711	1.436	1.43988	1.40884	1.41272	1.19932	1.21872	0.88892	0.8928	0.59016	0.57852	0.20216	0.20604
14.6544	1.436	1.43988	1.41272	1.41272	1.19932	1.2226	0.8928	0.90056	0.59404	0.5824	0.20216	0.20604
14.7378	1.436	1.436	1.4166	1.40496	1.20708	1.22648	0.90444	0.90832	0.59792	0.58628	0.20216	0.20604
14.8211	1.436	1.43212	1.41272	1.40884	1.21096	1.22648	0.9122	0.91608	0.6018	0.59016	0.20604	0.20992
14.9044	1.43212	1.42824	1.4166	1.40884	1.21096	1.23036	0.91996	0.92384	0.60568	0.59016	0.20604	0.20992
14.9878	1.42824	1.42824	1.41272	1.40496	1.21484	1.23812	0.92772	0.9316	0.60956	0.59404	0.20604	0.20992
15.0711	1.42436	1.42824	1.40884	1.40108	1.21484	1.23424	0.9316	0.93936	0.61344	0.59792	0.20992	0.2138
15.1544	1.42436	1.42436	1.40108	1.40108	1.21096	1.242	0.93936	0.94324	0.61344	0.6018	0.20992	0.2138
15.2378	1.42048	1.42048	1.40108	1.40108	1.21096	1.23424	0.94712	0.951	0.61732	0.60568	0.20992	0.2138
15.3211	1.4166	1.42048	1.39332	1.3972	1.21096	1.23812	0.951	0.95876	0.6212	0.60956	0.20992	0.2138
15.4044	1.4166	1.4166	1.40108	1.3972	1.21096	1.23424	0.95876	0.96652	0.62508	0.60956	0.20992	0.2138
15.4878	1.4166	1.41272	1.39332	1.39332	1.21096	1.23424	0.96652	0.9704	0.62896	0.61344	0.2138	0.21768
15.5711	1.41272	1.4166	1.3972	1.39332	1.21484	1.23424	0.9704	0.97816	0.63672	0.6212	0.2138	0.21768
15.6544	1.41272	1.40884	1.38944	1.38944	1.21096	1.23424	0.97816	0.98592	0.63672	0.6212	0.2138	0.21768
15.7378	1.41272	1.40884	1.3972	1.38944	1.21096	1.23424	0.98204	0.9898	0.6406	0.62508	0.21768	0.22156
15.8211	1.40884	1.40884	1.38944	1.38944	1.21096	1.23424	0.9898	0.99368	0.64448	0.62896	0.21768	0.22156
15.9044	1.40496	1.40884	1.39332	1.38556	1.21096	1.23424	0.99368	1.00144	0.64836	0.63284	0.21768	0.22156
15.9878	1.40496	1.40884	1.39332	1.38556	1.21484	1.23812	0.99756	1.00532	0.65224	0.63672	0.21768	0.22156
16.0711	1.40496	1.40884	1.39332	1.38944	1.21096	1.23424	1.00532	1.01308	0.65224	0.6406	0.22156	0.22544
16.1544	1.40884	1.40496	1.38944	1.38556	1.21484	1.23812	1.01308	1.01696	0.66	0.64448	0.22156	0.22544
16.2378	1.40496	1.40884	1.39332	1.38944	1.21484	1.23812	1.01696	1.02472	0.66	0.64836	0.22156	0.22932
16.3211	1.40496	1.40884	1.38556	1.38556	1.21484	1.23812	1.02472	1.0286	0.66388	0.65224	0.22544	0.22932
16.4044	1.40884	1.40884	1.39332	1.38944	1.21484	1.23812	1.0286	1.03248	0.66776	0.65224	0.22544	0.22932
16.4878	1.40884	1.40884	1.38944	1.38168	1.21484	1.23812	1.03248	1.03636	0.67164	0.65612	0.22544	0.2332
16.5711	1.40496	1.40884	1.38944	1.38556	1.21484	1.23812	1.03636	1.04412	0.67164	0.66	0.22932	0.2332
16.6544	1.40884	1.40496	1.38556	1.38168	1.2226	1.23812	1.04412	1.048	0.6794	0.66388	0.22932	0.2332
16.7378	1.40884	1.40884	1.38944	1.38556	1.21484	1.23812	1.048	1.05188	0.6794	0.66776	0.2332	0.23708
16.8211	1.40496	1.40496	1.38556	1.38168	1.22648	1.23812	1.05188	1.05576	0.68328	0.66776	0.2332	0.23708
16.9044	1.40884	1.40884	1.38556	1.38168	1.21484	1.23812	1.05576	1.06352	0.68328	0.67164	0.2332	0.23708
16.9878	1.41272	1.40884	1.38168	1.3778	1.22648	1.23812	1.06352	1.0674	0.68716	0.67552	0.23708	0.23708
17.0711	1.40884	1.40884	1.38556	1.3778	1.21484	1.23812	1.0674	1.07128	0.69104	0.67552	0.23708	0.24096
17.1544	1.40884	1.40884	1.37392	1.38168	1.21872	1.23812	1.07128	1.07516	0.69492	0.6794	0.23708	0.24096
17.2378	1.40884	1.40884	1.3778	1.3778	1.21484	1.242	1.07516	1.07904	0.69492	0.68328	0.24096	0.24484
17.3211	1.40884	1.41272	1.37004	1.3778	1.21484	1.23812	1.07904	1.08292	0.6988	0.68328	0.24096	0.24484
17.4044	1.40496	1.40884	1.37392	1.37392	1.21484	1.23812	1.08292	1.0868	0.70268	0.68716	0.24484	0.24484
17.4878	1.40884	1.40884	1.37004	1.37392	1.21484	1.23812	1.0868	1.09068	0.70268	0.68716	0.24484	0.24872
17.5711	1.40884	1.40496	1.37392	1.37392	1.21484	1.23812	1.09068	1.09456	0.70656	0.69104	0.24872	0.24872
17.6544	1.40884	1.41272	1.37004	1.37392	1.21484	1.23812	1.09456	1.10232	0.71044	0.69492	0.24872	0.2526
17.7378	1.40884	1.40884	1.37004	1.37004	1.21484	1.23812	1.09844	1.1062	0.71432	0.69492	0.2526	0.2526
17.8211	1.40884	1.40884	1.37004	1.37392	1.21484	1.242	1.10232	1.1062	0.71432	0.6988	0.25648	0.25648
17.9044	1.40884	1.40884	1.37004	1.36616	1.21484	1.23812	1.1062	1.11008	0.7182	0.6988	0.25648	0.25648
17.9878	1.40884	1.40884	1.37004	1.37004	1.21484	1.23812	1.11008	1.11396	0.7182	0.70268	0.25648	0.26036
18.0711	1.40884	1.40884	1.37004	1.37004	1.21484	1.23812	1.11008	1.11784	0.72208	0.70268	0.26036	0.26424
18.1544	1.40884	1.40496	1.37004	1.37004	1.21484	1.23812	1.11784	1.12172	0.72208	0.70656	0.26424	0.26424
18.2378	1.40884	1.40496	1.37392	1.36616	1.21484	1.23812	1.11784	1.12172	0.72596	0.70656	0.26812	0.26812
18.3211	1.40496	1.40884	1.36616	1.37004	1.21484	1.23812	1.12172	1.1256	0.72596	0.70656	0.26812	0.272
18.4044	1.40884	1.40884	1.37004	1.36616	1.21484	1.23812	1.1256	1.12948	0.72984	0.71044	0.272	0.272
18.4878	1.40496	1.40884	1.37004	1.36616	1.21484	1.242	1.1256	1.12948	0.73372	0.71044	0.27588	0.27588
18.5711	1.40884	1.40496	1.36616	1.36616	1.21484	1.23812	1.1256	1.12948	0.73372	0.71432	0.27976	0.27976
18.6544	1.40884	1.40884	1.36228	1.36228	1.21484	1.23812	1.1256	1.12948	0.7376	0.7182	0.27976	0.27976
18.7378	1.40884	1.40496	1.36616	1.36228	1.21096	1.23812	1.1256	1.13336	0.7376	0.7182	0.28364	0.28364
18.8211	1.40884	1.40884	1.36616	1.3584	1.21484	1.23812	1.12948	1.13336	0.7376	0.72208	0.28752	0.28364
18.9044	1.40496	1.40108	1.36616	1.36616	1.21096	1.23812	1.12948	1.13336	0.74148	0.72208	0.2914	0.28752
18.9878	1.40496	1.40496	1.36228	1.36228	1.21096	1.23812	1.1256	1.13336	0.74148	0.72208	0.2914	0.2914
19.0711	1.40496	1.40108	1.36228	1.36616	1.21096	1.23812	1.12948	1.13336	0.74536	0.72596	0.29528	0.29528
19.1544	1.40496	1.40496	1.3584	1.36228	1.21484	1.23812	1.1256	1.13336	0.74536	0.72596	0.29916	0.29528
19.2378	1.40496	1.40108	1.36228	1.36228	1.21484	1.23812	1.12948	1.13336	0.74536	0.72984	0.30304	0.30304
19.3211	1.40496	1.40496	1.3584	1.3584	1.21096	1.23424	1.1256	1.13336	0.74924	0.72984	0.30304	0.30692
19.4044	1.40496	1.40108	1.36228	1.35452	1.21484	1.23812	1.12948	1.13336	0.74924	0.73372	0.30692	0.30692
19.4878	1.40884	1.40108	1.35452	1.35452	1.21484	1.23812	1.12948	1.13336	0.75312	0.73372	0.31468	0.3108
19.5711	1.40496	1.40108	1.35452	1.3584	1.21484	1.23812	1.1256	1.13336	0.75312	0.73372	0.31468	0.31468
19.6544	1.40496	1.40108	1.35452	1.3584	1.21484	1.23812	1.12948	1.13336	0.75312	0.7376	0.31856	0.31856
19.7378	1.40496	1.39332	1.3584	1.3584	1.21484	1.23812	1.12948	1.13336	0.75312	0.7376	0.32244	0.32244
19.8211	1.40884	1.40108	1.35452	1.35452	1.21872	1.242	1.12948	1.13336	0.757	0.74148	0.32632	0.32632
19.9044	1.40496	1.3972	1.3584	1.3584	1.21484	1.23812	1.1256	1.13336	0.76088	0.74148	0.3302	0.3302
19.9878	1.40496	1.40108	1.35452	1.35452	1.21484	1.242	1.1256	1.13336	0.76088	0.74536	0.33408	0.33408

## Sheet: Fig. 3f
Glycerol flux	Growth rate (h-1)			Glycerol flux (mmol/gDW/h)	Growth rate (h-1)
0	0.696437		pBAD-Cra, 0%-1	0.261686	0.49911
0.1	0.691547		pBAD-Cra, 0%-2	0.355336	0.49911
0.2	0.686656		pBAD-Cra, 0%-3	0.312045	0.508425
0.3	0.681766		pBAD-Cra, 0.1%-1	0.908106	0.490757
0.4	0.676876		pBAD-Cra, 0.1%-2	0.900916	0.474825
0.5	0.671986		pBAD-Cra, 0.1%-3	0.776228	0.458008
0.6	0.667096		pBAD-Cra, 0.5%-1	10.6829	0.341527
0.7	0.662205		pBAD-Cra, 0.5%-2	11.5157	0.324553
0.8	0.657315		pBAD-Cra, 0.5%-3	10.3412	0.333461
0.9	0.652425
1	0.647535
1.1	0.642645
1.2	0.637755
1.3	0.632864
1.4	0.627974
1.5	0.623084
1.6	0.618194
1.7	0.613304
1.8	0.608414
1.9	0.603523
2	0.598633
2.1	0.593743
2.2	0.588853
2.3	0.583963
2.4	0.579072
2.5	0.574182
2.6	0.569292
2.7	0.564402
2.8	0.559512
2.9	0.554622
3	0.549731
3.1	0.544841
3.2	0.539951
3.3	0.535061
3.4	0.530171
3.5	0.52526
3.6	0.520319
3.7	0.515378
3.8	0.510437
3.9	0.505496
4	0.500555
4.1	0.495614
4.2	0.490673
4.3	0.485733
4.4	0.480792
4.5	0.475851
4.6	0.47091
4.7	0.465969
4.8	0.461028
4.9	0.456087
5	0.451146
5.1	0.446205
5.2	0.441264
5.3	0.436323
5.4	0.431382
5.5	0.426442
5.6	0.421501
5.7	0.41656
5.8	0.411619
5.9	0.406678
6	0.401737
6.1	0.396796
6.2	0.391855
6.3	0.386914
6.4	0.381973
6.5	0.377032
6.6	0.372092
6.7	0.367151
6.8	0.36221
6.9	0.357269
7	0.352328
7.1	0.347387
7.2	0.342446
7.3	0.337505
7.4	0.332564
7.5	0.327623
7.6	0.322682
7.7	0.317742
7.8	0.312801
7.9	0.30786
8	0.302919
8.1	0.297978
8.2	0.293037
8.3	0.288096
8.4	0.283155
8.5	0.278214
8.6	0.273273
8.7	0.268332
8.8	0.263389
8.9	0.258441
9	0.253494
9.1	0.248547
9.2	0.243599
9.3	0.238652
9.4	0.233704
9.5	0.228757
9.6	0.22381
9.7	0.218862
9.8	0.213915
9.9	0.208967
10	0.20402
10.1	0.199072
10.2	0.194125
10.3	0.189178
10.4	0.184203
10.5	0.179208
10.6	0.174213
10.7	0.169218
10.8	0.164223
10.9	0.159227
11	0.154232
11.1	0.149237
11.2	0.144242
11.3	0.139247
11.4	0.134252
11.5	0.129257
11.6	0.124262
11.7	0.119267
11.8	0.114272
11.9	0.109277
12	0.104282
12.1	0.0992866
12.2	0.0942915
12.3	0.0892965
12.4	0.0843014
12.5	0.0793063
12.6	0.0743113
12.7	0.0693162
12.8	0.0643211
12.9	0.0593261
13	0.054331
13.1	0.0493359
13.2	0.0443409
13.3	0.0393458
13.4	0.0343507
13.5	0.0293556
13.6	0.0243606
13.7	0.0193655
13.8	0.0143704
13.9	0.00937536
14	0.00438029

## Sheet: Fig. 4a
Growth rate (h-1)						Glycerol (mM)
	pBAD promoter		Weaker pBAD promoter				pBAD promoter		Weaker pBAD promoter
ara (%)	Replicate 1	Replicate 2	Replicate 1	Replicate 2		ara (%)	Replicate 1	Replicate 2	Replicate 1	Replicate 2
0	0.406274	0.422319	0.393584	0.418686		0	2.30997	2.12916	8.74494	8.204
0.1	0.381377	0.385626	0.42285	0.420846		0.1	20.3418	20.5641	10.6494	9.93798
0.3	0.128491	0.129969	0.282394	0.286124		0.3	10.9606	10.5604	31.8646	30.0121
0.5	0.099534	0.106356	0.197013	0.212176		0.5	8.47818	6.90722	31.6571	31.3089
1	0.0680199	0.0574771	0.16975	0.167012		1	3.81349	3.91352	17.5482	17.4519
2	0.070734	0.0681008	0.138142	0.118165		2	4.58785	4.74346	14.4804	16.118

[truncated: 16 more sheets: Fig. 4b, Fig. 4c, Fig. 5a, Fig. 5b, Fig. 5c, Fig. 5d, Fig. 6b, Supplementary Figure 1, Supplementary Figure 2, Supplementary Figure 3, Supplementary Figure 4, Supplementary Figure 6, Supplementary Figure 7, Supplementary Figure 9a, Supplementary Figure 9b, Supplementary Figure 10]
